# Supplementary material for: Machine learning models and restricted cubic spline were employed to analyze and predict postoperative ischemic stroke in type A aortic dissection patients
Source: BMC Cardiovasc Disord. 2025 Dec 10;26:34. doi: 10.1186/s12872-025-05375-3 (PMC12801972; doi:10.1186/s12872-025-05375-3)
Supplement: Supplementary file 1 — Supplementary Material 1. [file 12872_2025_5375_MOESM1_ESM.csv]

Result	gender	hypthypertension	diabetes	cerebrovascular disease history	Chronic Kidney Disease (CKD)	myoi	smoke	drink	cadh	nykd	dysb	aref	ËÄÖ«È±Ñª	noname	lcaa	lsgxa	arlb	arct	amyoi	age	BMI	rate	SBP	DBP	LVEDD	LVEF	D-Dimer	mb	TNI	ALT	AST	CR	CPBT	bcpbt	ltsbt	iIBLV	Ñ¡ÔñÐÔÄÔ¹à×¢Ê±¼ämin	±ÇÑÊÎÂ¶È	¸ØÎÂ	ÊõÖÐÊäÑª½¬ml	ÊõÖÐÊäºìÏ¸°ûU	ÊõÖÐÊäÑªÐ¡°åU	¶¯Âö²å¹Ü²ßÂÔ
0	0	1	0	0	0	0	0	0	0	4	0	0	0	2	1	1	0	0	0	43	33.05785124	71	155	65	46	67	392	25.4	0.36	37	27	72	215	25	14	1000	36	23.7	27	0	4	1	0
0	0	0	0	0	0	0	0	0	0	0	0	0	0	1	1	1	1	0	1	29	20.14797199	91	175	76	52	70	822	58.4	1.28	11	24	58.1	219	22	13	2000	25	23.8	26.6	200	3	0	0
0	1	0	0	0	0	0	1	0	0	4	0	0	1	1	2	2	1	0	0	36	27.04164413	77	118	39	46	70	11081	168.5	0.01	26	32	96.1	216	28	20	1700	22	21.7	22	0	2	0	1
0	1	1	0	0	0	0	0	0	0	4	0	0	1	1	1	1	0	0	0	33	38.87236344	69	167	75	47	43	543	59.7	0.01	98	60	110.3	177	40	31	600	28	22	25	400	4	0	0
0	1	1	0	0	0	0	0	0	0	3	0	0	0	1	1	2	0	0	0	42	25.390625	100	183	85	64	60	1168	15.9	0.01	33	21	87.9	185	30	30	1500	40	24	28.3	0	0	0	0
0	1	1	0	0	0	1	1	0	0	0	0	0	0	1	1	1	0	0	0	48	25.51020408	90	171	79	50	71	390	39	0.15	30	24	68	154	25	15	1200	30	24.8	25.9	400	0	1	0
1	1	0	0	0	0	0	0	0	0	3	0	0	0	3	1	1	0	0	0	14	16.52892562	131	159	80	41	61	736	43.8	0.01	23	27	52.9	168	60	30	1200	25	24.4	24.4	0	0	0	0
0	1	1	0	0	0	0	1	0	0	3	0	0	0	2	1	1	0	0	0	51	24.97704316	81	145	54	38	70	2975	31.1	0.01	5	20	72.1	206	28	15	1000	60	24.8	27.8	400	4	1	1
0	1	0	0	0	0	0	1	0	0	0	0	0	0	1	1	1	0	0	0	33	26.2345679	59	158	68	44	67	10034	61.2	0.03	53	31	65.4	232	35	23	2600	28	21.8	24.4	0	0	0	0
1	0	1	0	1	1	0	0	0	0	0	0	0	0	1	1	1	1	0	1	62	25.40281608	68	240	74	49	48	9692	22.8	2.69	78	77	88.7	275	55	42	1000	35	24.8	26.2	800	6	1	0
0	1	1	0	0	0	0	0	0	0	0	0	0	1	1	1	1	0	0	0	61	24.48979592	81	143	87	46	67	26177	444.2	0.01	18	38	115.7	199	38	23	1400	55	20.3	23.2	1200	4	0	0
0	0	1	0	0	0	0	0	0	0	3	1	0	0	1	1	2	0	0	0	55	22.0603538	106	151	56	50	45	2068	32.7	0.13	27	30	63.9	196	38	38	1200	38	22.2	25	400	4	1	0
0	0	0	0	0	0	0	0	0	0	4	0	0	0	1	1	1	0	0	0	61	30.1102789	109	112	65	34	66	1662	17.7	0.01	9	25	71	167	27	17	1200	38	23.2	26.3	800	4	0	2
0	1	1	0	0	0	0	0	0	0	4	0	0	0	1	1	1	0	0	0	56	35.3798127	100	172	87	49	65	557	12.4	0.01	15	14	68.9	264	53	35	2000	27	24	25	0	0	0	0
0	1	1	0	0	0	1	1	0	0	3	0	0	0	2	1	1	0	0	0	69	27.14158239	88	140	76	46	61	2476	42	0.01	21	23	95.8	177	36	30	2000	53	24.7	25.1	800	4	0	2
0	1	1	0	0	0	0	1	0	0	4	0	0	0	2	2	2	0	0	1	46	22.85714286	104	196	67	45	73	14768	46.5	4.72	15	44	80.6	207	43	29	2000	36	24.2	25.8	400	4	0	0
1	1	1	0	0	0	0	1	1	0	0	0	0	0	2	2	2	0	0	0	40	32.65306122	73	160	53	53	55	1740	41.4	0	16	34	104.1	209	32	17	1200	43	23	23.1	800	4	0	2
0	1	1	0	0	0	0	1	1	0	4	1	1	0	2	1	1	0	0	0	52	24.48979592	84	138	80	61	63	2948	18.9	0.01	33	46	164	253	47	47	1300	32	21.4	23.8	800	0	1	2
0	1	1	0	0	0	0	0	0	0	4	0	0	0	2	2	2	0	1	1	60	22.49134948	59	103	58	54	56	15058	423.9	0.68	15	41	118	259	44	23	3000	47	24.3	25.3	0	0	0	2
0	1	0	0	0	0	0	1	0	0	3	0	0	0	2	1	1	0	0	0	53	18.36547291	76	140	54	53	62	2306	493.1	0.29	56	60.8	126.6	228	37	18	1500	44	22.6	23.7	1400	12	0	2
1	1	1	0	0	0	0	0	0	0	0	0	0	0	1	1	2	0	0	0	51	25.2493372	88	166	53	60	58	1995	38.4	0.03	11	20	130.9	330	27	16	2000	37	23.2	24.8	0	4	1	0
0	1	1	0	0	0	0	0	0	0	0	0	0	0	2	1	1	0	0	0	59	26.12244898	70	160	70	55	60	2598	21.9	0	24	27	85.2	169	35	14	900	27	24.4	26.7	600	4	0	2
0	1	0	0	0	0	0	1	0	0	0	0	0	0	2	1	1	0	0	0	29	24.83564646	75	119	53	51	62	824	676.2	0.01	21	29	89.4	231	37	18	2000	35	23.7	27.7	400	0	0	1
0	0	0	0	0	0	0	0	0	0	0	0	0	0	2	1	1	0	0	0	50	16.4365549	80	174	58	50	61	739	16	0	11	15	23	232	43	27	1200	37	22.8	23.1	0	0	1	0
0	1	1	0	0	0	0	0	0	0	3	0	0	0	1	1	1	0	0	0	46	24.48979592	103	132	74	53	64	2661	20.5	0.17	21	24	83	232	23	16	1500	43	24.2	25.6	400	4	1	0
1	1	1	0	0	0	0	0	0	0	0	0	1	0	2	1	1	0	0	0	43	33.41240937	85	179	87	43	60	2014	65.3	0.21	32	19	157	224	39	17	1500	47	21.5	24	0	0	0	0
0	0	1	0	0	0	0	0	0	0	0	0	0	0	2	2	2	0	0	0	43	29.296875	89	159	65	60	64	470	9.7	0.01	10	12	59	221	43	25	1500	39	24.2	26.1	0	0	0	0
0	1	0	0	0	0	0	1	1	0	4	0	0	0	1	1	1	0	0	1	55	19.23356075	84	117	78	47	60	629	31.9	3.19	15	20	76.1	169	26	26	1500	43	24.6	24.5	800	6	1	0
0	1	1	0	0	0	0	1	1	0	0	0	0	0	2	2	2	0	0	0	34	20.76124567	62	123	46	52	67	784	16.5	0.06	150	117	68.7	235	25	13	1200	26	24.9	25	800	2	0	0
0	1	0	0	0	0	0	1	0	0	4	0	0	0	2	1	3	1	0	0	41	27.6816609	80	120	80	64	65	524	47	0.01	93	119	85.5	225	36	17	2000	25	22.5	23.7	0	4	0	0
0	0	1	0	0	0	0	0	0	0	0	0	0	1	2	1	1	0	0	0	44	23.4375	60	173	89	53	65	2636	34.8	0.01	12	17	70.5	205	41	20	1100	36	21.5	22.3	400	4	0	0
0	1	1	0	0	0	0	1	0	0	0	1	1	0	2	1	1	0	0	0	61	24.48979592	86	215	85	56	61	19319	132.9	0.09	360	522	197.3	209	51	21	4000	48	24.7	23.2	0	6	0	0
1	1	1	0	0	0	0	0	0	0	4	0	0	0	2	1	1	0	0	0	38	24.48979592	96	179	60	53	65	1260	132.9	0.01	16	25	79.2	166	35	22	1400	46	24.3	26	0	0	0	0
0	1	1	0	0	0	0	1	0	0	0	0	0	0	2	2	2	0	0	0	40	25.64891762	112	135	70	44	50	15489	114.5	0.04	26	32	94.4	195	32	17	2000	51	25.3	25.4	400	4	0	1
0	0	1	0	0	0	0	0	0	0	0	0	0	0	1	1	2	0	0	0	53	26.37023814	73	172	78	50	70	3335	12.5	0.01	15	23	57.5	187	48	27	1500	35	24.2	24.8	800	8	0	0
0	1	1	0	0	0	0	0	0	0	0	0	0	0	2	2	2	0	0	0	50	23.66143862	100	110	52	53	60	3367	48	0.03	16	30	88.6	182	48	29	600	32	24.5	25.2	0	0	0	1
0	1	1	0	0	0	0	0	0	0	0	0	0	0	1	1	2	0	0	0	43	27.6816609	73	157	67	42	58	255	47.7	0.03	20	17	79.8	211	47	20	2000	48	23.1	24.2	800	0	0	0
0	1	1	0	0	0	0	1	1	0	0	0	0	0	2	2	2	0	0	0	63	26.12244898	78	130	98	44	55	1112	18	0.01	7	18	77.2	161	26	14	800	48	22.9	23.7	600	2	1	1
1	1	1	0	0	0	0	1	0	0	0	0	0	0	2	2	1	0	0	0	59	24.21229339	76	131	63	44	56	1937	54.6	0.01	12	20	118.7	296	39	24	1500	47	24.1	25.3	400	4	0	2
0	1	0	0	0	0	0	1	1	0	0	0	0	0	2	2	2	0	0	0	52	23.14814815	55	145	70	48	65	8510	49.2	0.03	19	17	68.4	246	56	21	800	26	24	28	400	4	0	0
0	1	0	0	0	0	0	1	0	0	0	0	0	0	2	2	2	0	0	0	55	23.67125363	86	125	67	46	56	1162	37.1	0.04	11	16	82.4	255	41	35	1500	39	24.5	26	600	4	0	0
0	0	0	0	0	0	0	0	0	0	0	0	0	0	1	1	1	0	0	1	20	18.9370029	97	120	57	55	60	2340	21	2.46	5	28	46.3	214	39	30	1000	56	24.5	26	0	0	0	2
0	1	1	0	0	0	0	1	1	0	0	0	0	0	2	2	2	0	0	0	46	31.14186851	64	127	42	62	60	2092	33.3	0	20	19	72	335	37	24	1000	41	24.2	24.8	0	0	0	0
0	1	1	0	0	0	0	1	1	0	0	0	0	0	2	2	2	0	0	0	47	27.44059917	80	117	57	60	60	3220	42.2	0	8	16	122	206	32	24	1200	39	23.9	25.4	400	4	0	0
0	0	0	0	0	0	0	0	0	0	3	0	0	0	2	1	2	0	0	0	35	20.2020202	68	145	97	41	60	1785	13.6	0.01	22	18	59.4	175	37	22	1000	37	24.5	27	0	4	0	2
0	1	1	0	0	0	0	0	0	0	0	0	1	0	2	1	1	0	0	0	61	26.92743764	63	110	55	46	58	10624	163	0.04	19	26	146.6	322	59	26	1500	32	23.5	25.3	400	2	0	0
0	0	1	0	0	0	0	0	0	0	0	0	0	0	1	1	1	0	0	1	41	26.82742078	100	125	55	52	55	6466	94.7	2.87	27	51	88.3	276	45	20	1200	37	23.2	23.6	400	2	1	0
1	0	1	0	0	0	0	0	0	0	0	0	0	0	2	2	1	0	0	0	72	16.02307323	78	160	60	43	60	2900	219	0.44	39	46	67.5	163	33	33	800	59	24	27	400	8	0	0
0	1	1	0	0	0	0	1	0	0	4	0	0	0	1	1	1	0	0	0	47	22.85714286	124	118	66	30	54	2888	54.8	0.01	23	27	79.3	215	28	20	1200	45	21.9	21	600	0	0	0
0	1	1	0	0	0	0	1	1	0	0	0	1	0	2	2	1	0	0	1	50	22.98539751	82	125	74	42	68	13870	264.9	1.91	14	34	142.9	163	22	14	2000	33	23.5	26	400	4	0	0
0	1	1	0	0	0	0	1	1	0	3	0	0	0	1	1	1	1	0	0	63	23.30668005	70	178	75	57	74	2784	54.6	0.01	12	20	82.1	208	44	44	2000	28	24.8	25	400	0	0	0
0	1	1	0	0	0	0	0	0	0	3	0	0	0	1	1	1	0	0	0	48	22.85714286	76	150	39	48	56	918	122.5	0.01	19	22	98.3	240	50	23	2000	22	24.4	25	600	4	0	1
0	1	1	0	0	0	0	1	1	0	3	0	0	1	1	2	1	1	0	0	37	20.76124567	75	143	68	55	57	3180	22.6	0.01	10	19	87.5	181	33	20	1000	44	20	22.5	400	4	0	0
1	0	1	0	0	0	0	0	0	1	0	0	0	0	2	2	1	0	0	0	46	23.4375	108	138	70	50	58	1106	12.9	0	5	14	49	194	30	16	2000	50	21.5	25.1	800	8	0	0
0	1	1	0	0	0	0	0	0	0	4	0	0	1	1	1	1	0	0	0	43	30.21885779	89	156	57	60	65	2667	19.9	0	30	31	83.2	257	53	36	1200	33	24.2	27.3	0	0	1	0
0	1	0	0	0	0	0	0	0	0	4	0	0	0	2	2	2	0	1	0	27	20.57142857	83	130	80	42	60	949	45.9	0.01	14	19	75	305	46	27	1500	30	23.5	24	400	4	0	0
0	1	1	0	0	0	0	1	1	0	0	0	0	0	2	2	2	0	0	0	48	26.12244898	75	172	80	51	54	928	20.8	0.01	10	12	60.2	247	40	13	1200	53	24.3	27.7	400	4	1	0
0	0	0	0	0	0	0	0	0	0	2	0	0	0	3	3	3	0	1	0	24	17.95918367	84	159	65	55	61	128	6.3	0	20	25	53	293	63	41	2400	46	23.6	25.3	0	0	0	0
0	1	1	0	0	0	0	1	0	0	4	0	0	0	1	1	2	0	0	0	48	22.30814991	88	117	41	46	56	16441	34.3	0.11	12	32	96	199	44	17	1000	40	23.4	24.3	400	0	1	2
0	1	1	0	0	0	0	1	0	0	0	0	0	0	2	2	2	0	1	0	57	24.22145329	78	133	82	40	60	5441	46.9	0.01	20	20	109.3	285	46	23	2000	63	22.4	23.5	1200	8	0	2
1	1	1	0	0	0	0	1	1	0	0	0	0	0	2	2	2	0	1	1	58	23.03004535	79	104	48	51	58	800	75.3	2.94	35	39	116.5	262	62	26	1500	44	22	22.9	0	0	0	0
1	1	1	0	0	0	0	0	0	0	0	0	0	0	2	2	2	0	0	0	43	31.7955833	127	125	71	41	76	8599	32.1	0.04	38	33	101.3	291	51	20	1800	46	23.9	24.5	1000	4	0	0
0	1	1	0	0	0	0	0	1	0	2	0	0	0	2	2	2	0	0	0	57	32.4905482	65	127	82	51	58	2968	18.1	0.01	28	22	80.4	272	31	21	4000	62	22.1	21.4	400	4	0	0
0	1	1	0	0	0	0	1	1	1	0	0	0	0	1	1	3	0	1	0	42	27.75510204	87	122	48	47	63	3426	25.8	0.01	28	14	124.6	280	58	27	2000	39	24.4	25.5	600	6	0	2
1	1	0	0	0	0	0	1	0	1	0	0	0	0	2	1	3	0	0	0	65	29.3523545	81	141	104	39	63	3373	49.2	0	27	18	82.5	198	28	21	1300	51	23.7	24.8	400	3	1	2
1	1	1	0	0	0	0	0	0	0	0	0	0	0	2	1	1	0	0	0	43	33.9100346	75	155	79	57	58	1144	32.4	0.03	48	81	69	232	32	22	3000	31	23.1	25.8	600	6	0	0
0	1	1	0	0	0	0	1	1	0	4	1	0	0	2	1	2	1	0	0	54	30.04081633	92	117	60	48	68	1139	58.4	0.01	18	16	86.9	193	33	23	3500	58	24.6	25.2	800	4	0	2
0	0	0	0	0	0	1	0	0	0	0	0	0	0	2	2	1	0	0	0	53	24.48979592	101	126	65	50	68	424	12.4	0.01	16	11	48.4	228	40	20	1000	28	23.3	26	400	4	1	2
1	1	1	0	0	0	0	1	0	0	2	0	0	0	2	2	1	0	0	0	46	34.41478165	82	125	70	60	58	995	100.8	0.06	33	27	79.6	334	47	23	2000	32	24.8	25.4	1000	4	1	0
0	0	0	0	0	0	0	0	0	1	0	0	0	1	2	2	1	0	0	0	30	21.2244898	86	100	62	48	51	3147	41.2	0.02	21	36	63.3	166	27	17	2000	33	24	26.2	0	0	0	0
0	1	1	0	0	0	0	0	0	0	3	0	0	0	2	2	1	0	0	0	64	25.95155709	53	103	70	52	63	9249	57.7	0.16	34	57	80.1	203	56	26	2000	40	23	25.2	0	0	0	0
0	1	1	0	0	0	0	1	0	0	0	0	0	0	1	1	2	0	1	0	62	21.97133586	74	112	62	54	66	9674	101	0.11	33	44	99.8	275	58	44	1800	47	24	25.1	400	2	1	2
0	1	0	0	0	0	0	1	0	0	0	0	0	0	2	2	2	0	0	0	51	25.71166208	56	110	70	46	60	2119	43.2	0.01	19	24	83.1	144	26	17	1200	45	22.9	23.8	400	0	0	0
0	1	0	0	0	0	0	0	0	0	4	0	0	0	2	2	2	0	0	0	43	25.95155709	80	128	56	51	71	1987	69.2	0.15	23	26	69.6	226	28	20	1200	27	23	26.6	400	4	0	1
0	0	1	0	0	0	0	0	0	0	0	0	0	0	1	1	2	0	0	0	41	31.22130395	84	140	55	44	66	937	19.1	0.01	8	54	53.7	193	33	30	1500	56	24.8	25.8	400	4	0	2
1	1	1	0	0	0	1	0	0	0	4	0	1	0	2	1	1	1	0	1	37	38.06228374	67	128	93	46	58	2535	1215.1	0.61	71	55	150.5	186	28	16	1600	58	22.7	24	400	0	0	0
0	1	1	0	0	0	0	1	0	0	0	0	0	0	2	2	1	0	0	0	54	26.51180407	63	110	77	55	65	804	22.8	0.05	20	16	56	245	44	22	1000	26	24.8	27.3	600	0	0	0
0	1	1	0	0	0	0	0	0	0	3	0	1	0	2	2	2	0	0	0	44	25.14285714	132	134	42	44	70	12862	470.3	0.05	62	59	207.4	217	44	16	1500	28	23	23.4	600	4	0	2
0	1	0	0	0	0	0	0	0	0	0	0	0	0	1	1	1	0	0	0	32	23.37472608	77	126	74	45	55	177	16.5	0	48	28	75.4	144	25	14	1000	45	24.4	25.9	0	0	0	0
1	0	1	0	0	0	0	0	0	0	0	0	0	1	1	1	1	0	1	0	47	22.64737696	92	165	59	53	65	1054	31.7	0.01	98	14	72	484	46	31	1000	28	24	24.8	400	2	0	0
0	1	1	0	0	0	0	0	0	0	0	0	0	0	1	1	1	0	0	0	36	23.40750913	101	123	68	58	68	9167	36.4	0	27	20	80.7	148	23	15	1300	44	23	23.5	0	4	0	2
0	1	1	0	0	0	0	0	0	0	0	0	0	0	1	1	1	0	0	0	44	30.42184965	68	100	63	36	65	2142	26.5	0.01	42	22	109.6	156	39	29	1000	44	22.8	25.6	400	4	0	2
0	0	0	0	0	0	0	0	0	0	0	0	0	0	1	1	1	0	0	0	71	23.14725512	64	115	76	57	69	1086	15.3	0	25	15	40	165	32	21	800	25	30.9	31.6	0	0	0	0
1	1	1	0	0	1	0	0	0	0	2	0	1	0	2	1	1	1	0	1	50	27.37966468	80	123	71	51	69	9012	3204.5	1.53	48	189	156.6	182	30	20	2500	46	23.6	24.7	400	4	0	0
1	1	1	0	0	0	0	0	0	0	0	0	0	0	1	1	1	0	1	0	52	27.75510204	102	145	65	47	66	3493	31.7	0.01	30	20	63.2	305	48	29	1600	23	24.5	26.2	0	0	0	0
1	1	1	0	0	0	0	1	0	0	3	0	0	0	1	1	1	0	0	1	53	24.22145329	116	140	90	51	65	2155	258.9	0.62	253	236	77.5	263	30	18	2000	39	24	26.6	0	0	2	0
0	1	0	0	0	0	0	0	0	0	3	0	0	0	2	2	2	0	0	0	54	26.57312925	91	139	87	47	45	8093	57.7	0.03	26	25	112.7	209	23	18	2000	48	22.4	23.3	600	4	1	0
0	1	1	0	0	0	0	1	0	0	0	0	0	0	2	2	2	1	1	0	55	27.76342975	85	122	71	47	66	1082	66.4	0.01	24	10	108.9	255	54	28	1100	32	24.6	25	800	4	0	0
0	1	1	0	0	0	0	1	0	0	2	0	0	0	2	1	1	0	0	0	43	21.97133586	65	150	76	46	61	614	21.3	0	26	17	64.5	222	37	19	2000	38	22.8	24.7	400	4	0	2
1	0	1	0	0	0	1	0	0	0	0	0	0	1	1	2	2	1	0	0	67	27.54820937	119	139	48	47	50	2518	34.8	0.01	28	27	62.9	246	42	17	3000	30	24.7	26.6	300	0	0	0
0	0	1	0	0	1	1	0	0	0	4	0	0	0	1	1	1	0	0	0	62	25.390625	90	134	87	51	53	2594	40.4	0	53	55	117.4	135	15	7	1200	48	22.5	26	400	0	1	0
1	1	1	0	0	0	0	0	1	0	2	0	0	0	1	1	1	0	0	0	52	22.40587695	64	140	54	49	68	8760	111.5	0.03	38	36	93	184	25	16	4500	30	24.1	24.7	600	1.5	1	2
0	1	1	0	0	0	0	0	0	0	0	0	0	0	1	2	2	0	0	0	58	19.03114187	83	133	60	40	62	385	30	0.01	26	19	69.5	168	44	31	800	29	23.8	25.5	600	8	0	2
0	1	1	0	0	0	0	0	0	0	0	0	0	0	2	2	2	0	0	0	63	25.95155709	64	173	93	42	65	972	30.4	0.01	32	25	119.8	188	36	21	2000	23	24.6	25.2	400	4	0	0
0	1	1	0	0	0	0	0	0	0	0	0	0	1	2	2	2	0	0	0	57	27.17063157	103	125	74	53	62	2147	61.9	0.01	15	40	104.1	230	38	22	1200	54	23.4	26.6	0	0	0	0
0	1	1	0	0	0	0	0	0	1	0	0	0	0	1	1	1	0	0	0	71	26.12244898	90	126	55	46	52	2719	60.7	0.03	16	21	85.1	237	36	36	1500	37	22.2	24.5	800	0	1	0
0	1	1	0	0	0	0	0	1	0	4	0	0	1	2	2	2	0	0	0	51	28.73174689	71	135	85	48	54	3097	493.1	0.3	27	25	124.7	208	33	20	1500	42	23.8	26.5	600	10	1	2
0	1	0	0	0	0	0	1	0	1	0	0	0	0	1	1	1	0	1	0	27	22.85714286	64	122	75	35	62	565	7.6	0	30	17	73.8	213	39	28	1400	15	24.8	28.9	400	2	0	2
0	0	1	0	0	0	0	0	0	0	3	0	0	0	3	1	1	0	0	0	42	27.54820937	63	118	57	47	60	145	11.1	0.01	31	23	51.3	175	30	22	800	25	22.9	25.2	1200	6	1	0
0	0	0	0	0	0	0	0	0	0	2	0	0	0	2	2	2	0	1	0	47	22.86236854	90	118	85	41	61	2105	15.3	0	21	22	68	360	47	30	1500	44	23.8	24.1	200	0	0	0
0	1	1	0	0	0	0	1	0	0	3	0	0	0	1	1	2	0	0	0	50	31.14186851	127	107	68	46	59	68030	107.7	0	51	51	89.3	240	33	22	1200	36	24.4	25.6	800	4	0	0
0	0	0	0	0	0	0	0	0	0	0	0	0	0	1	1	1	0	0	0	38	22.77318641	74	147	46	45	60	2742	18.8	0	17	18	50.7	151	29	18	1500	17	23.3	26.4	800	4	0	0
0	0	1	0	0	0	0	0	0	0	3	0	0	0	1	1	2	0	0	0	49	30.8012487	107	135	80	45	70	53346	96.3	0.06	15	27	70.4	175	33	21	800	38	23.3	25.5	400	4	0	0
0	0	1	0	0	0	0	0	0	0	0	0	0	0	2	2	2	0	0	0	63	27.34375	90	127	52	50	69	3309	28.1	0.01	16	15	62.6	158	33	22	1200	36	24.2	25.6	0	0	0	0
1	1	0	0	0	0	0	0	0	0	4	0	0	0	1	1	1	0	0	0	51	26.12244898	102	178	105	62	57	989	25.1	0.01	27	10	58.6	141	37	29	700	33	22	22.6	0	0	1	2
0	1	1	0	0	0	0	0	0	0	2	0	0	0	2	1	1	0	0	0	52	23.4375	83	106	61	45	72	2735	12.9	0.01	9	17	55	186	38	23	1200	39	22.9	23.3	400	0	0	2
0	1	1	0	0	0	0	0	0	0	3	0	0	0	1	1	1	0	0	0	46	34.33963391	59	142	49	45	60	1261	26.3	0	42	27	99.5	214	52	30	2000	30	23	24.2	400	0	0	0
1	1	1	0	0	0	0	0	0	0	3	0	0	0	1	1	1	1	0	0	30	27.6816609	59	140	80	43	60	1025	61.8	0.01	14	16	103.5	201	26	11	1500	47	22.4	22.5	1000	2	0	0
0	1	1	0	0	0	0	1	1	0	3	0	0	0	1	1	2	0	0	0	35	27.77777778	95	115	97	54	58	1046	19.2	0.04	23	15	66.2	197	38	22	2000	33	22.8	25.2	400	4	1	0
0	1	1	0	0	0	0	1	1	0	2	0	0	0	2	1	2	1	0	0	41	26.7299275	72	117	69	48	62	69000	133.1	0.03	52	33	104.2	188	49	19	1200	29	24.5	26	800	4	1	0
0	1	1	0	0	0	0	1	0	0	4	0	0	0	1	1	1	1	0	0	43	27.71768524	98	220	67	40	67	2051	30.2	0	57	23	73.7	140	27	27	1800	33	23.9	26	0	4	2	0
0	1	1	0	0	0	0	0	0	0	4	0	0	0	1	1	2	0	0	0	53	22.85714286	66	132	84	45	62	3276	20	0.01	27	21	75.2	305	49	26	3500	33	22	24	200	2	0	0
0	1	1	0	0	0	0	0	0	0	0	0	0	0	2	2	2	0	0	0	53	24.83564646	101	178	73	49	68	1104	18	0.04	21	15	82.6	119	26	20	600	37	24.1	27.5	0	0	0	0
0	1	1	0	0	0	0	1	0	0	2	0	0	0	1	1	1	0	1	0	57	24.48979592	70	138	60	47	60	1060	228.8	0.02	34	27	78.8	329	40	22	1500	38	24.8	25.4	400	4	0	0
1	1	0	0	0	0	0	0	0	0	4	0	0	0	1	2	2	1	0	0	58	24.22145329	87	129	54	43	63	600	256.8	0.01	18	19	72.1	215	37	28	600	35	24.6	26.7	0	0	0	2
1	1	1	0	1	0	0	1	0	0	4	0	0	0	1	1	1	0	0	0	50	29.41176471	113	186	72	51	69	708	78.8	0.02	53	32	74.8	313	33	33	2000	52	24.4	27	0	0	0	0
0	0	0	0	0	0	0	0	0	0	4	1	0	1	2	2	2	0	0	1	44	25.35154137	81	172	75	50	50	10604	37.1	0.55	22	18	82.4	256	34	18	1500	26	23.2	25.4	0	4	0	2
0	0	0	0	0	0	0	0	0	0	3	0	0	0	2	3	3	0	0	0	34	42.5170068	100	156	88	54	64	2163	11.3	0.05	14	15	45.5	212	40	28	1500	38	23.4	26	0	0	0	0
0	1	1	0	0	0	0	0	0	0	2	0	0	1	1	1	2	0	0	0	43	27.75510204	78	92	45	47	58	74	12.9	0.04	25	22	55.2	260	29	16	1200	49	23.1	26.6	800	0	0	0
0	1	1	0	0	0	0	0	0	0	4	0	0	1	1	1	1	0	0	0	44	24.48979592	72	165	78	41	72	2733	59.2	0	38	22	93.9	190	35	21	1400	27	24.3	26.7	0	0	0	0
0	0	0	0	0	0	0	0	0	0	3	0	0	0	3	1	1	0	0	0	31	26.3958034	54	154	60	55	62	841	26.6	0.03	14	24	79.1	182	33	22	800	49	24.8	24.8	1200	10	0	0
1	0	1	0	0	0	0	0	0	0	0	1	0	0	2	2	2	1	0	0	39	29.35752192	82	201	102	61	65	1118	7.2	0.02	31	29	57.7	223	42	23	1500	26	24	30.4	0	0	0	0
1	1	1	0	0	0	0	1	0	0	0	0	0	0	1	1	1	0	0	0	46	33.65929705	75	124	62	47	64	980	20.8	0.12	23	21	65.7	195	30	30	1200	40	24.1	24.1	600	0	0	0
0	1	1	0	0	0	0	0	0	0	0	0	0	1	1	2	2	1	0	0	47	25.2493372	74	125	76	52	57	2612	64.1	0	27	24	85.7	222	29	21	1500	37	22.8	24.4	0	0	0	0
0	1	0	0	0	0	0	1	0	0	4	1	1	0	1	1	1	0	0	1	34	24.8791787	102	114	57	54	55	693	198.2	1.18	39	521	197.8	222	47	24	2000	33	24	26.3	400	2	0	1
0	1	0	0	0	0	0	0	0	1	0	0	0	0	2	2	2	0	0	0	59	24.22145329	80	131	53	37	60	36402	25	0	25	29	72.7	192	33	19	1000	34	24.7	25.2	400	4	0	0
0	1	1	0	0	0	0	0	0	0	3	0	0	0	2	1	1	0	0	0	62	30.24691358	72	152	58	50	60	2875	29.6	0.01	22	22	129.4	299	46	46	1800	40	20.5	22.6	600	4	0	1
0	1	1	0	0	0	0	1	0	0	0	0	0	0	1	2	1	0	0	0	43	32.28305785	57	89	50	54	69	1893	20	0.15	23	20	87.8	184	23	16	2000	29	24.1	24.7	400	4	0	0
0	1	0	0	0	0	0	1	1	0	2	0	0	0	1	1	1	0	0	0	35	25.56495392	104	153	78	52	62	2336	24.3	0.01	22	23	71.5	185	31	31	1700	35	22.6	24.1	0	0	0	0
0	1	1	0	0	0	0	0	0	0	2	0	1	0	2	1	1	0	0	1	53	24.48979592	120	107	48	47	62	2833	106.1	14.17	21	97	163.4	248	25	16	1500	33	23.2	24.5	0	0	0	0
0	1	0	0	0	0	0	0	0	0	0	0	0	1	2	2	3	0	0	0	34	24.22145329	88	135	74	41	74	515	34.2	0.05	39	36	95.9	185	26	17	1200	42	24	26.6	0	0	0	0
0	1	1	0	0	0	0	1	0	1	3	1	0	0	2	1	1	0	0	0	35	18.93877551	101	125	75	45	38	2669	13.4	0.01	14	23	62.6	168	42	17	1700	30	22.5	25.6	0	0	0	0
0	1	1	0	0	1	0	1	0	0	2	0	0	1	1	1	1	0	0	0	46	29.41075887	83	116	67	59	77	3462	24.6	0	40	31	107.9	150	27	18	1200	29	22.9	24.3	200	0	0	0
0	1	0	0	0	0	0	1	0	0	0	0	0	0	2	2	2	0	0	0	47	23.38868656	112	121	69	52	60	2801	44.2	0.02	14	21	65.5	214	29	19	1000	47	23.6	26.4	400	4	0	0
0	1	0	0	0	0	0	1	0	0	0	0	0	0	1	1	1	0	0	0	42	21.46193662	87	140	80	53	69	2600	44.6	0.01	14	13	37	229	32	20	1500	33	24.5	25.6	600	2	0	0
0	1	1	0	0	0	0	0	0	0	2	1	0	0	2	2	1	1	0	0	53	22.85714286	54	123	78	62	67	9215	173.2	0.03	21	21	75.6	197	35	24	1500	30	25.2	25.8	400	4	1	0
0	0	1	0	0	0	0	0	0	0	0	0	0	0	1	1	1	0	0	1	54	25.71166208	100	141	66	45	52	68	19.2	0.8	12	16	60.1	217	44	22	1400	46	21.4	25.2	0	0	0	0
0	1	1	0	0	0	0	1	0	0	0	0	0	0	3	3	3	0	0	0	41	20.98765432	86	134	63	52	65	930	54	0	12	20	88.5	204	49	18	1200	23	22.8	27.3	0	0	0	1
1	1	1	0	0	0	0	1	1	0	0	0	0	0	2	2	1	0	0	1	62	27.45865421	71	128	47	58	62	36541	20	0.59	21	26	77.1	213	31	20	2500	31	27.1	28.2	0	0	0	2
1	1	1	0	0	0	1	1	1	0	0	0	0	0	1	1	1	0	0	0	49	22.03856749	88	140	42	49	67	2099	17.4	0.01	13	14	75.7	300	32	24	3500	25	24.7	25.4	0	0	0	2
0	1	1	0	0	0	0	1	0	0	3	0	0	0	1	1	1	0	0	0	38	29.68495643	80	96	65	48	60	1181	28	0.03	36	19	70.6	256	57	28	2000	26	23.3	23.4	600	0	0	0
0	1	0	0	0	0	0	0	1	0	2	0	0	0	1	1	1	0	0	0	47	26.7299275	82	146	50	65	60	1973	20.8	0.02	72	44	55.9	191	42	24	800	42	23.9	26.5	0	0	0	1
1	1	1	0	0	0	0	0	0	0	2	0	0	0	2	2	1	1	0	0	51	26.12244898	80	127	50	44	65	51753	66.8	0.06	34	42	100.4	236	47	21	1500	27	24.8	26.8	0	0	0	0
0	0	0	0	0	0	0	0	0	1	0	0	0	0	2	2	1	0	0	0	52	24.00548697	94	132	71	40	60	1185	12.9	0.01	17	17	50.6	194	39	21	1200	29	23	25.8	400	0	0	0
0	1	1	0	0	0	0	1	0	1	0	0	0	0	2	1	1	0	0	0	35	24.97704316	70	130	70	46	64	857	7.4	0	10	13	63.4	180	36	25	1000	32	24	25.5	0	0	1	0
0	1	1	0	0	0	0	1	1	1	2	0	0	1	1	1	1	0	0	0	60	22.83950617	69	160	60	55	56	949	145.9	0.24	18	24	67.3	208	32	24	1800	35	24.8	25.4	0	0	0	1
0	1	1	0	0	0	0	1	1	0	4	0	0	0	1	2	1	0	0	0	35	25.35154137	113	164	66	65	65	4325	228.3	0.02	39	24	64.1	180	38	38	1200	44	25	25.9	0	0	0	0
0	1	1	0	0	0	0	0	0	0	2	0	0	0	2	2	1	0	0	0	28	26.57312925	88	138	70	42	60	11982	11.3	0	23	22	61.5	175	26	16	1000	49	24.1	26.1	0	0	0	0
0	1	1	0	0	0	0	0	0	0	2	0	0	0	1	1	1	0	0	0	42	27.04164413	100	134	85	58	64	1596	32.5	0	45	41	104.6	220	41	20	800	31	24.4	25.4	1200	4	0	0
0	1	1	0	0	0	0	0	0	0	2	0	0	0	1	1	1	0	0	0	53	24.61810377	55	140	60	46	64	2635	32.5	0	9	15	87.7	188	35	20	800	40	31.1	31.3	600	8	0	2
0	1	1	0	0	0	1	1	0	0	4	0	0	0	1	1	1	0	0	0	41	31.8877551	97	121	77	46	52	2159	24.6	0.01	23	31	93.4	141	21	15	1000	57	23.3	26.2	0	0	0	0
1	1	1	0	0	0	0	1	0	0	0	0	0	0	1	1	2	1	0	0	47	29.3877551	62	174	77	49	54	1128	30.5	0	11	13	62.3	287	43	28	1300	42	23	25	0	4	0	0
0	1	1	0	0	0	0	0	0	0	3	0	0	1	1	1	1	0	0	0	45	35.91836735	115	107	62	53	60	1851	18.5	0.1	29	18	58.6	178	24	14	2500	47	24.2	25.5	800	4	1	0
0	1	1	0	0	0	0	0	0	0	0	0	0	0	2	1	1	0	0	0	31	26.12244898	85	121	71	43	53	2232	13.9	0.02	22	20	96	204	39	25	900	39	24.8	26	0	0	0	0
0	1	1	0	0	0	1	1	0	0	0	0	0	0	2	2	2	0	0	0	50	27.6816609	91	135	80	47	70	2855	73	0.01	25	28	95.5	235	47	20	1500	36	23.9	24.8	0	0	1	2
0	1	1	0	0	0	0	1	0	0	0	0	0	0	1	1	1	0	0	0	57	22.49134948	78	123	76	46	68	2283	39	0.01	16	18	69.2	183	36	20	1500	32	24.9	27.2	0	0	0	2
1	1	1	0	0	0	0	0	0	0	3	0	0	0	1	1	2	0	0	0	71	23.66143862	125	184	58	52	65	8549	300.4	0.01	239	153	76.2	181	33	33	4000	23	27	28.8	400	4	0	2
0	0	1	0	0	0	0	0	0	0	0	0	0	0	1	1	1	0	0	0	60	24.52434635	91	194	66	47	50	2574	22.3	0.01	28	29	60.6	139	28	16	1500	38	23	26	0	0	0	2
0	1	1	0	0	0	1	1	0	0	0	0	0	0	1	1	1	1	0	0	60	27.6816609	76	117	53	46	65	502	47.7	0.01	20	21	87.8	170	32	18	1500	26	23.4	27.6	0	0	0	0
0	1	1	0	0	0	0	0	0	0	0	0	0	0	2	1	1	0	0	0	39	27.77777778	102	152	74	46	60	3133	36	0.01	22	41	110.1	199	19	11	1600	41	24.5	25	0	0	0	0
0	1	1	0	0	0	0	0	0	0	0	0	0	0	1	1	2	0	0	0	31	27.75748722	92	163	62	50	64	2031	44.4	0.04	31	16	66.9	220	23	12	800	35	24	25	400	2	0	0
0	1	1	0	0	0	0	1	0	0	0	0	0	0	2	2	2	0	0	0	39	27.77777778	84	133	58	59	69	1164	15.3	0	33	23	72.9	349	27	20	1400	21	23	26	0	0	1	0
0	1	1	0	0	0	0	0	0	0	0	0	0	1	1	1	1	0	0	0	31	28.73174689	90	192	86	51	65	506	11.1	0.012	120	47	53.4	193	36	27	800	43	24.6	27.1	0	0	0	0
0	1	1	0	0	0	0	0	1	0	0	0	0	0	1	1	1	0	0	0	62	23.87511478	66	199	110	51	55	10787	41.4	0.06	16	29	87	207	30	17	800	24	24.5	27.5	800	2	0	0
1	0	1	0	0	0	0	0	0	0	0	0	1	0	2	1	1	0	0	1	65	25.390625	90	128	71	61	60	2915	3781	102	127	514	205.4	214	44	23	2000	39	24	24.5	0	0	0	0
0	1	1	0	0	0	0	1	1	0	0	0	0	0	2	1	1	0	0	0	30	24.69135802	91	102	70	54	70	264	45.7	0	18	16	75.2	180	28	16	1300	47	24.5	26	0	0	0	2
0	1	0	0	0	0	0	0	0	0	0	0	0	0	2	1	1	0	0	0	23	21.9138057	81	132	71	51	63	244	28.4	0	39	21	71.2	230	52	52	1800	36	24.5	25.5	0	0	0	0
0	1	1	0	0	0	0	1	1	1	2	0	0	0	1	1	1	1	0	0	54	26.2345679	68	132	74	49	63	1934	31.1	0.02	17	14	99	223	44	20	2000	33	27.7	29	600	2	0	2
0	1	0	0	0	0	0	0	1	0	2	0	0	0	2	1	1	0	0	1	53	28.40550436	85	164	77	46	60	3467	12.3	1.1	14	17	74.5	178	32	21	1600	28	24.6	26.6	0	0	0	0
0	0	1	0	0	0	0	0	0	0	3	0	0	1	1	1	1	0	0	0	57	29.90302875	90	140	70	48	42	908	12.9	0.03	16	12	57.7	208	39	20	1200	32	24.2	26.5	0	0	0	0
0	0	1	0	0	0	0	0	0	0	0	0	0	0	2	2	2	0	0	0	47	25.390625	80	84	50	58	65	889	18.7	0.01	11	12	60.2	157	26	14	1500	19	23.4	24.1	0	0	0	2
0	1	1	0	0	0	0	1	0	0	0	0	0	0	1	1	1	1	0	0	36	32	82	127	69	53	60	2500	27.4	0.16	112	46	77.7	213	45	23	1500	23	22.9	25.5	0	0	0	0
1	0	1	0	0	0	0	0	0	0	2	0	0	0	2	2	2	0	0	0	63	27.05515088	81	150	75	48	68	2207	22.7	0.01	17	25	57.9	204	27	18	1000	27	25	26.9	0	0	0	0
0	1	1	0	0	0	0	1	0	0	0	1	0	0	1	2	2	0	0	0	42	26.70940171	78	131	71	54	67	1001	34.3	0.21	44	43	109.1	166	29	17	1500	36	24.6	25.8	0	0	0	0
0	0	1	0	0	0	0	0	1	0	0	0	0	0	1	1	1	0	0	0	43	35.15625	60	130	75	64	70	18603	45.7	0.01	17	23	117	201	37	24	1000	30	24.3	27	0	0	0	0
0	1	1	0	0	0	0	1	1	0	3	0	0	0	1	1	1	0	0	0	62	31.14186851	92	104	80	54	68	2976	23.9	0.05	55	32	81.7	227	41	30	1200	44	24.5	24.5	0	0	0	1
0	1	1	0	1	0	1	1	1	0	0	0	0	0	1	1	1	0	0	0	63	25.95155709	70	150	87	57	76	202	28.9	0.01	13	16	73	177	36	36	800	28	22	22.5	0	0	0	0
0	1	1	0	0	0	0	1	1	0	0	0	0	0	1	1	2	0	0	0	47	25.35154137	79	117	66	43	63	2079	15.4	0	33	16	67.9	174	34	18	1500	52	23.7	24.8	600	4	0	1
0	1	1	0	0	0	0	1	1	0	0	0	0	1	1	1	1	0	1	0	57	24.33747972	78	114	69	45	60	3116	16.8	0	45	27	60.7	378	47	29	2000	44	24.4	25.4	800	8	0	2
0	1	1	0	0	0	0	1	1	0	0	0	0	0	1	1	2	0	0	0	53	29.41075887	99	125	65	40	65	374	23.1	0.4	33	17	85	210	35	22	1000	32	24.8	25.3	0	0	0	0
0	1	1	0	0	0	0	1	1	0	0	0	0	0	2	2	1	0	0	0	52	23.93898977	78	170	83	45	74	11667	19.2	0	43	38	99.9	312	60	22	6000	39	24.2	25.1	0	0	0	0
0	1	1	0	0	0	0	1	1	0	0	0	0	0	3	2	2	0	0	0	36	35.91836735	84	117	70	43	70	1745	21.2	0.01	25	17	68.6	197	31	15	1200	26	24.4	26.2	400	4	0	1
0	1	1	0	0	0	0	1	1	0	3	0	0	0	2	1	1	1	0	0	41	33.13975508	78	132	88	48	50	1180	21.2	0.01	34	23	81.2	165	32	24	1000	56	24.3	25.5	0	0	0	1
0	1	1	0	0	0	0	1	1	0	3	0	0	1	1	1	1	0	0	0	53	30.42184965	88	142	81	44	60	1017	12.9	0.06	20	30	80	270	47	31	3500	45	22.7	25	0	0	2	1
0	1	1	0	0	0	0	1	1	0	0	1	0	0	2	1	1	1	0	0	55	24.22145329	58	97	51	49	55	6699	56.6	0.01	21	24	82.2	195	29	29	1000	27	22.6	23.3	0	0	0	0
0	1	0	0	0	0	0	0	0	0	2	1	0	0	1	1	1	0	0	0	33	26.25958475	86	135	78	60	70	619	12.2	0.03	75	52	64.6	220	34	34	1300	29	24.1	26.4	0	0	0	0
0	1	1	0	0	0	0	0	0	0	0	0	0	0	1	2	2	0	0	0	41	33.41240937	112	164	71	53	72	897	26.3	0	26	17	73.2	205	31	20	900	37	23.9	28.1	200	2	0	0
0	0	1	0	0	0	0	0	1	0	2	0	0	0	1	1	1	0	0	0	46	24.4646016	80	113	67	46	56	3034	65.1	0.03	13	15	51.1	240	35	21	600	36	24	27.2	0	4	0	0
0	1	1	0	0	0	0	1	0	0	2	0	0	0	2	2	2	1	0	0	50	26.42356982	66	165	86	44	60	69000	211.1	0.03	18	19	99.1	209	29	20	1200	41	25	25.7	0	2	0	0
0	1	1	0	0	0	0	1	0	0	4	0	0	0	1	2	2	1	0	1	55	23.30668005	75	200	101	53	67	8182	83.6	1.2	20	25	53.2	198	34	18	1500	36	23.3	25.5	0	0	1	0
0	1	1	0	1	0	0	1	0	0	2	0	0	0	2	2	2	1	0	0	48	31.09527835	90	177	96	42	58	1008	66.8	0.03	19	20	61.3	240	53	35	1500	34	23.4	27	0	0	0	2
0	1	1	0	0	1	0	1	0	0	0	0	1	0	2	1	2	0	0	0	48	29.86055123	89	132	71	51	56	2075	68	0.01	23	15	163.1	183	26	15	2500	47	22.9	23.7	400	4	0	0
0	1	1	0	0	0	0	1	1	0	0	0	1	0	1	1	2	0	0	0	32	29.41176471	102	140	80	56	61	2404	67.9	0.03	21	24	135.9	180	30	17	1200	35	24.5	24.6	0	0	0	2
0	1	1	0	0	0	0	1	1	0	0	0	0	0	1	1	1	0	0	0	48	37.37024221	88	125	71	56	60	637	26.3	0.01	18	24	94.9	215	32	20	1100	60	24.3	24.7	1600	12	0	2
0	1	1	0	0	0	0	1	1	0	3	0	0	0	3	2	1	0	0	0	50	31.14186851	76	121	72	39	56	794	30.5	0	51	25	80.5	241	35	24	2000	31	24.1	27.6	400	2	0	0
0	1	1	0	0	0	0	1	1	0	0	0	0	1	2	2	2	0	0	0	47	31.22130395	84	123	74	57	66	515	16	0	19	19	77.4	238	38	24	1500	32	26.6	28.2	0	0	0	2
0	1	1	0	0	0	0	0	0	0	0	0	0	0	1	1	2	0	0	0	39	27.44059917	111	140	78	54	60	1212	122.5	0.16	76	57	69.7	246	54	42	1000	47	24	27.2	1200	12	0	2
1	1	1	0	0	0	0	0	0	0	0	0	0	1	2	1	1	0	0	0	47	34.60207612	75	142	67	53	57	6478	90.1	0.01	47	32	82.5	264	20	15	1000	29	22.8	24	0	4	0	2
1	1	1	0	0	0	0	1	0	0	0	0	0	0	2	2	2	0	0	1	63	22.03856749	97	112	78	46	62	2042	1000.7	3.83	11	45	106.2	174	23	13	1000	34	23.8	26.5	0	4	0	1
0	1	1	0	0	0	0	0	1	0	0	0	0	0	1	1	1	0	0	1	47	26.98961938	85	163	92	50	60	8399	528.3	0.84	20	34	83.3	227	31	16	1200	31	24.7	26.7	0	0	0	0
0	1	1	0	0	0	0	1	1	0	0	0	0	0	1	1	1	0	0	1	36	34.60207612	79	160	92	38	61	2333	115.3	0.59	15	19	108	190	36	36	1500	35	25	24.7	400	1	0	0
0	1	1	0	0	0	0	0	0	0	0	0	0	1	1	2	2	0	0	0	42	22.09317005	84	121	51	55	63	1134	18.5	0.25	10	12	67.2	169	40	40	1000	29	23.8	25.3	0	0	0	0
0	1	0	0	0	0	0	1	0	0	0	0	0	1	2	2	2	0	0	0	19	28.55443189	62	106	51	48	54	925	46.2	0.02	21	15	63	230	35	26	1500	34	24.1	25.3	600	0	0	0
0	1	1	0	0	0	1	1	0	0	0	0	0	1	2	2	2	0	0	0	48	30.42184965	114	158	101	58	68	44222	1330.2	0.01	32	34	121.6	220	26	15	1000	53	24.6	26.6	0	0	0	0
0	1	1	0	0	0	0	1	1	0	2	0	0	0	2	2	1	1	0	0	48	30.42184965	90	144	59	59	59	27055	192.5	0.02	23	24	102.8	182	34	24	1000	26	23.6	25.5	0	0	0	0
0	1	1	0	0	0	0	1	1	0	0	0	0	0	2	2	2	0	0	0	51	29.38475666	75	126	76	56	60	1183	12.2	0	46	36	64.4	330	27	20	1600	30	24.9	26.3	200	0	0	0
0	1	0	0	0	0	0	1	1	0	0	0	0	0	1	1	1	0	0	0	31	33.80205516	101	150	65	51	68	3247	20	0.33	36	27	76.6	188	34	21	2500	32	25	26.1	0	0	0	0
0	1	1	0	0	0	0	1	1	0	0	0	0	0	1	2	2	0	0	0	47	32.65306122	87	138	94	45	65	1881	54.2	0.01	33	26	74.2	218	39	23	1400	35	23.6	25	400	4	0	0
0	0	0	0	0	0	0	0	0	0	0	1	0	0	2	2	2	1	0	0	43	16.8525225	71	129	66	58	65	2691	65.6	0.22	28	35	38.2	204	26	10	600	38	23	23.2	0	0	0	0
0	1	1	0	0	0	0	1	0	0	0	0	0	0	1	2	2	0	0	0	32	26.12244898	77	130	80	50	58	7064	18.6	0	23	21	109	251	46	46	1300	54	23.7	25.3	0	0	0	0
0	1	1	0	0	0	0	1	0	0	2	0	0	0	1	1	1	1	0	0	52	26.7299275	62	138	65	57	69	2587	353.12	0.1	27	40	115.2	187	31	28	2500	20	22.8	23.2	600	4	0	2
0	1	1	0	0	0	0	1	0	0	2	0	0	0	2	1	1	0	0	0	33	31.14186851	54	115	66	45	60	524	12.5	0.01	20	17	88.3	192	45	45	1200	23	23	23.5	0	0	0	2
0	1	1	0	0	0	0	1	0	0	0	0	0	0	2	2	1	0	0	0	50	23.87511478	85	111	35	69	68	69000	39.3	0.01	15	20	75.1	181	24	22	1000	31	24.8	25.4	0	0	0	0
0	1	1	0	0	0	0	0	0	0	0	0	0	0	1	1	1	0	0	0	52	28.73174689	92	154	80	56	64	2324	12.9	0.01	59	41	49.8	201	31	21	1200	36	22.7	25.1	0	4	0	2
0	0	1	0	0	0	0	0	0	0	0	0	0	0	1	1	1	0	0	0	49	23.87511478	100	141	90	58	63	1990	12.9	0.03	26	20	55.4	326	55	30	1000	35	24.1	25.4	200	4	0	0
0	1	1	0	0	1	0	0	0	0	0	0	1	0	1	1	1	0	0	0	32	27.77777778	110	112	79	51	56	989	109.1	0.02	56	35	161.7	158	38	38	800	40	24.5	25.5	0	0	0	0
0	1	1	0	0	0	0	0	0	0	0	0	0	0	1	1	1	0	0	0	45	28.08163265	77	122	48	60	63	505	51.1	0.05	15	20	83.4	184	41	27	800	35	24.5	26.2	0	0	0	2
0	1	1	0	0	0	0	1	1	0	2	0	0	0	1	1	1	0	1	0	44	25.35154137	100	114	48	45	55	40438	774.5	0.01	29	34	81.3	320	29	19	2000	26	23.8	26	0	0	0	0
0	1	1	0	0	0	1	1	0	0	0	0	0	1	1	1	1	0	0	0	37	32.65306122	80	155	88	45	66	825	61	0.05	19	18	94.4	202	27	18	2500	34	24.8	27.6	0	0	0	0
0	0	0	0	0	0	0	0	0	0	0	0	0	0	1	1	1	0	0	0	51	23.25501864	100	133	77	52	66	2897	12.2	0.01	9	16	62.6	209	30	21	1200	27	24.4	22.3	400	4	0	2
0	1	0	0	0	0	0	0	0	0	0	0	0	0	2	2	2	0	0	0	53	18.51851852	56	128	66	44	62	2278	102.2	0.01	16	20	81.6	133	30	18	1000	34	23.1	26.4	0	0	0	0
0	1	1	0	0	0	0	1	1	0	0	0	0	0	1	1	1	0	0	0	31	27.45982194	82	135	65	40	60	406	13.5	0.01	67	45	67.3	222	38	25	1300	39	23.8	26.1	400	4	0	0
0	1	1	0	0	0	0	1	0	0	0	0	0	1	1	2	1	0	0	0	35	29.75778547	92	132	71	54	56	2682	32.1	0.08	34	20	118.2	150	23	17	900	26	22.3	23.5	400	2	0	2
0	1	1	0	0	0	0	0	0	0	2	0	0	0	1	2	1	0	0	0	31	20.34505208	93	127	65	54	50	6920	63.5	0.21	504	82	81.7	186	30	20	1400	46	25.2	24.2	0	0	0	1
0	1	0	0	0	0	0	0	0	0	0	0	0	1	1	1	1	0	0	0	43	28.73469388	108	153	66	48	65	947	99.4	0.01	33	28	74.2	208	42	25	1700	31	22.6	23.6	0	0	0	2
1	1	1	0	1	0	1	1	1	0	0	0	0	0	1	1	1	0	0	0	45	28.3446712	110	110	72	65	58	1695	382	0.32	48	35	101.5	209	39	39	1600	45	22.4	26	0	0	0	0
0	1	1	0	0	0	0	1	0	0	3	0	0	0	2	2	2	0	0	0	44	25.71166208	70	120	70	48	68	1568	29.4	0.01	22	18	82.8	234	40	22	1500	24	23.6	23.5	0	0	0	0
0	1	1	0	0	0	0	0	0	1	0	1	1	0	2	2	1	0	0	0	37	38.15512347	87	113	62	52	60	1591	27.7	0.01	24	16	149	176	41	33	1100	31	24.1	25.7	0	0	0	0
0	1	1	0	0	0	0	0	0	0	0	0	0	0	1	1	1	0	0	0	35	34.60207612	89	150	89	41	54	360	20.7	0.01	30	18	71.1	208	40	40	1400	55	24.8	24.9	0	0	0	2
0	1	1	0	0	0	0	0	1	0	0	0	0	0	2	2	2	0	0	0	48	24.48979592	90	160	90	56	67	606	47.1	0.01	21	22	124.3	218	27	13	1600	38	24.9	26.2	0	0	0	2
0	1	1	0	0	0	0	0	0	0	2	1	0	0	1	1	1	0	0	0	58	29.38475666	67	144	93	55	65	929	23.1	0	17	19	68.3	188	32	17	1200	41	23	25.8	0	0	0	0
0	1	1	0	0	0	0	0	0	0	0	0	0	0	2	1	2	0	0	0	62	25.0995016	85	105	54	63	65	3599	30.7	0.06	15	16	116.4	128	23	15	1500	29	24.7	26.3	0	0	0	0
0	1	1	0	0	0	0	1	1	0	3	0	0	0	1	1	1	0	0	0	55	20.61925365	84	120	80	50	48	757	19.6	0.03	21	18	96.2	207	35	35	1000	37	24.1	26	400	4	0	0
0	1	1	0	0	0	0	0	0	0	0	0	0	0	2	1	2	0	0	0	59	28.73174689	100	141	49	60	53	12467	79.4	0.1	23	52	114.6	212	39	15	1600	27	25	25.7	400	4	0	2
1	1	0	0	0	0	0	1	1	0	0	0	0	0	2	1	1	0	0	0	35	19.36983471	93	93	62	45	65	1017	69	0.01	11	27	68.1	211	50	29	800	30	21.9	22.7	0	0	0	0
1	1	1	0	0	0	0	0	0	0	0	0	0	0	2	1	1	0	1	0	50	28.40054796	87	114	68	48	55	2210	29.1	0.01	18	22	85.9	319	63	29	2500	30	24.8	25.6	0	2	0	0
0	1	1	0	0	0	0	1	1	0	2	1	1	0	1	1	2	1	0	0	37	24.61810377	84	121	60	47	58	41972	1912.8	0.04	101	247	261.7	220	33	24	1500	38	24.3	24.6	0	0	0	2
0	1	1	0	0	0	1	0	0	0	0	0	0	0	2	1	2	0	0	0	59	22.78645833	60	145	65	46	67	15991	24.5	0.03	15	28	69.8	197	29	21	3000	23	25	25.7	0	0	0	0
0	1	1	0	0	0	0	1	0	0	2	0	0	0	2	2	2	0	0	0	28	29.06976744	85	110	60	64	60	2365	42.6	0	13	12	111.6	224	30	18	1000	30	24	24.9	0	0	0	0
0	1	1	0	0	0	0	1	0	0	0	0	0	0	2	2	2	0	0	0	43	24.69135802	72	143	79	49	70	12972	25.1	0.19	27	31	84.9	183	41	41	800	42	24.7	25.4	0	0	0	0
1	1	0	0	0	0	0	1	0	0	2	0	1	0	1	1	2	0	0	0	40	30.42184965	95	128	76	56	60	1028	33.4	0	53	52	133.1	239	32	32	2500	39	25	25.9	0	0	0	2
0	1	1	0	0	0	0	0	1	0	0	0	0	0	1	1	1	0	0	0	37	32.40740741	94	101	51	59	55	1104	18.1	0	38	21	78.9	223	33	33	1000	40	22.8	21.6	400	0	0	0
0	1	1	0	0	0	0	0	0	0	2	0	0	0	2	1	1	0	0	0	57	27.10204082	76	117	56	54	66	179	13.3	0	19	16	79.3	177	43	43	1000	41	24.2	26.3	0	0	0	0
1	0	1	0	0	0	0	1	0	0	2	0	1	0	1	1	1	0	0	0	50	27.6816609	79	150	96	58	60	15290	46	0.05	23	25	144.2	227	41	19	1800	40	23.4	26	0	0	0	0
0	1	1	0	0	0	0	1	1	0	0	0	0	0	1	1	1	0	0	0	51	20.76124567	100	91	68	43	69	803	17.5	0	53	95	112	218	35	10	1000	27	22.3	22.2	400	2	0	2
0	0	1	0	0	0	0	0	0	0	3	0	0	0	1	1	1	0	0	0	58	27.05380277	92	143	78	44	67	999	17.5	0	23	19	67.4	227	29	18	1600	32	24.5	24.5	0	0	0	0
0	1	1	0	0	0	0	0	0	0	2	0	1	0	1	1	1	0	0	0	56	26.12244898	65	135	57	55	62	2881	46	0	19	18	159.8	219	45	22	800	23	24.3	29	0	0	0	0
0	1	0	0	0	0	0	0	1	0	0	0	0	0	1	1	1	0	0	0	29	31.85595568	80	127	86	58	60	1094	46.9	0.05	47	47	101.1	244	41	29	2000	35	23.6	24.7	0	0	0	0
0	0	1	0	1	0	0	1	1	0	0	0	0	0	2	1	1	0	0	0	50	27.05515088	89	101	53	50	65	10702	215.2	0	16	20	87.9	202	45	33	800	39	24.5	25.9	0	0	0	0
0	0	1	0	0	0	0	0	0	0	2	0	0	0	2	1	1	0	0	0	55	26	82	126	83	51	62	8078	34.3	0.01	43	38	105.2	217	48	19	2000	50	24	24.3	0	0	0	2
1	1	1	0	0	0	0	1	0	0	2	0	0	0	2	1	1	0	0	0	67	26	64	139	70	41	70	3409	191.5	0.03	17	34	126.2	150	20	16	4000	63	22.2	23.5	400	4	0	0
1	1	0	0	0	0	1	1	0	0	2	0	0	1	1	1	2	0	0	0	68	24.22145329	65	123	66	57	68	2351	73	0.01	17	25	77	249	28	18	1500	33	24.1	25.3	0	0	0	0
0	1	0	0	0	0	0	0	0	0	0	0	0	0	1	1	1	0	0	0	42	18.9370029	94	129	56	60	67	3291	19.7	0.01	15	19	124.3	184	32	20	1200	30	24.6	24.8	0	0	0	0
0	1	0	0	0	0	0	1	1	0	0	1	0	0	1	1	1	0	0	0	61	23.87511478	90	127	58	51	58	1253	21.5	0.02	8	15	53.9	181	44	34	1600	29	24.4	26.7	400	2	0	0
0	1	0	0	0	0	0	1	0	0	2	0	0	0	2	1	1	0	0	0	20	18.00554017	92	140	80	53	57	2325	190	0	22	25	40.2	177	34	23	1000	30	23.6	26.4	0	0	0	0
0	1	1	0	0	0	0	0	0	0	0	0	0	0	2	1	1	0	0	0	53	31.56167151	115	184	78	44	72	2903	63.6	0.03	50	27	103.8	202	30	21	1500	41	23	26.4	0	0	0	0
0	1	1	0	0	0	0	0	0	0	0	0	0	0	1	1	2	0	0	1	50	26	97	186	115	46	68	2202	2850.1	2.88	34	122	54.9	222	50	50	1000	32	23.8	25.2	400	6	0	0
0	1	1	0	0	0	0	1	0	0	3	0	0	0	2	1	1	0	0	0	38	30.66890496	72	118	71	52	62	2717	74.3	0.01	29	27	78	234	44	22	1800	33	22.2	26.4	0	0	0	0
0	1	1	0	0	0	0	1	1	0	0	0	0	0	2	2	2	0	0	1	42	24.48979592	98	133	84	52	65	1189	76	1.06	47	37	86.7	248	47	33	1100	43	22.4	23	0	0	2	2
0	1	1	0	0	0	0	1	0	0	0	0	1	0	1	2	1	1	0	0	36	28.36752366	85	143	96	45	65	2969	3893	0	26	44	136	204	49	29	1000	32	23	25	400	2	0	0
0	1	0	0	0	0	0	0	0	0	0	0	0	0	2	1	2	0	0	1	47	22.22906193	81	152	86	45	63	10613	48.1	0.57	25	19	68.3	187	37	17	1500	41	23.9	24.8	0	0	0	0
0	1	1	0	0	0	0	0	0	0	2	0	0	0	1	1	1	0	0	0	37	29.40778799	66	91	74	41	61	1195	11.9	0	15	16	81.1	179	37	37	1500	35	23.1	23.4	0	0	0	2
0	1	1	0	0	0	0	0	1	0	0	0	1	0	1	1	1	0	0	0	57	26.98961938	74	128	45	63	58	1930	100	0.04	14	17	163.6	214	30	30	1500	29	24.1	24.2	0	0	0	0
1	0	1	0	0	0	0	0	0	0	0	0	0	0	2	1	2	1	0	1	45	23.38868656	90	140	78	52	60	62310	60.5	0.73	21	27	67.4	199	26	17	2500	32	24.2	25.8	0	0	0	0
1	1	1	0	0	0	1	1	1	0	0	0	0	0	2	1	1	0	0	0	67	26.12244898	79	130	65	44	63	455	32.8	0	38	34	84.2	209	47	36	1000	45	25.4	24.3	0	0	1	2
0	1	1	0	0	0	0	0	1	0	0	0	0	1	2	1	1	0	0	1	54	24.1671624	88	119	69	51	65	1032	61.9	0.76	15	18	115.1	204	38	20	1500	44	20.8	22.8	0	0	1	0
0	1	1	0	0	0	0	1	0	0	0	0	1	0	2	1	1	0	0	0	24	33.57650865	112	146	70	55	58	8430	22.6	0.17	612	342	138.2	204	32	20	1200	41	24.5	24	0	6	0	2
0	1	1	0	0	0	0	0	1	0	0	0	0	0	1	1	1	0	0	0	35	31.02040816	112	135	48	51	66	578	37.1	0.01	298	426	121.3	184	41	41	1100	57	24.3	25.7	400	4	0	0
0	0	1	0	0	0	0	0	0	0	2	0	0	0	1	1	1	0	0	0	56	23.87511478	87	122	45	55	63	16795	13.8	0	26	25	63.7	211	25	20	1000	45	23.2	24.5	400	0	0	0
1	1	0	0	0	0	0	0	1	0	0	0	1	0	2	1	1	0	0	1	33	17.30103806	96	117	52	38	60	2138	148.4	0.78	11	24	141.3	159	20	20	1500	48	22.8	23	500	2	0	1
0	0	1	0	0	0	0	0	0	0	0	0	0	0	2	1	1	1	0	0	52	20.76124567	60	128	44	41	69	1701	26.4	0	13	18	55.9	176	30	30	1000	20	27.7	28.3	800	6	0	2
1	0	1	0	1	0	0	1	0	0	3	0	0	0	2	1	1	1	0	0	61	22.58270917	83	127	52	55	70	4688	77.9	0.29	82	113	70	203	30	16	1000	28	24.8	25.9	400	2	0	0
1	1	1	0	0	0	0	1	1	0	0	0	1	0	2	1	1	1	0	0	53	27.6816609	140	154	59	46	59	105100	452.1	0.05	22	79	156	259	47	47	2500	32	22.5	23.1	0	0	0	2
0	1	0	0	0	0	0	1	0	0	2	0	0	0	2	2	2	0	0	0	29	22.44801512	76	133	53	58	63	1759	17	0	21	20	66.1	234	37	16	2000	44	25.3	24.5	400	4	0	0
1	1	1	0	0	0	0	1	0	0	0	0	0	0	2	2	1	0	0	0	38	35.01277966	100	114	70	47	73	8468	1734	0	523	321	83.8	295	34	15	2500	34	26.6	28.6	400	4	0	2
1	1	1	0	0	0	0	0	0	0	0	0	0	0	2	2	2	0	0	1	31	20.01772999	90	158	79	43	67	2660	129.2	1.07	21	18	77.3	192	22	10	900	30	22.9	27.2	0	0	0	0
0	1	0	0	0	0	0	1	0	1	2	0	0	0	2	2	2	0	0	0	42	25.71166208	100	133	80	42	70	3302	11	0	25	15	56.4	153	48	48	900	50	24.7	26.1	0	0	0	0
0	1	1	0	0	0	0	1	1	0	2	0	0	0	2	1	1	0	0	0	36	26.12244898	96	153	68	52	61	2192	27.5	0	43	26	82.3	122	14	14	1500	44	24.5	27	0	0	0	2
0	1	1	0	0	0	0	1	0	0	0	0	0	0	2	2	2	0	0	0	33	27.75510204	88	147	70	56	60	443	19.2	0	21	15	70.1	183	34	34	1200	47	25.2	24.9	0	0	0	0
0	1	0	0	0	0	0	1	0	0	2	0	1	1	2	2	2	0	0	1	62	26	63	157	85	53	65	19566	442.4	1.1	14	20	170.5	254	41	26	1000	49	25.4	23.3	400	0	0	2
1	1	1	0	0	0	1	1	1	0	0	0	1	0	2	1	1	0	0	0	46	26.60971255	82	119	49	52	55	16898	318.5	0.11	22	26	242.1	345	39	28	2000	37	24.8	25.5	400	2	0	0
0	1	0	0	0	0	0	0	0	0	2	1	0	0	1	1	2	0	0	0	48	29.3877551	90	139	75	46	59	2156	12.9	0.04	69	42	88.5	171	23	18	1000	45	24.8	24.9	0	0	0	2
0	1	1	0	0	0	0	1	0	0	0	0	0	0	1	2	1	0	0	0	45	24.48979592	88	146	71	53	60	2106	19.1	0	48	30	67.3	203	45	28	1000	37	23	25.1	0	0	1	1
0	1	1	0	0	0	0	0	0	0	0	0	0	0	1	1	1	0	0	0	46	26	95	104	58	41	64	2423	26.2	0.01	21	18	77.6	214	28	28	800	20	27.9	28.6	0	0	0	2
0	1	1	0	0	0	0	1	1	0	0	0	0	0	2	1	2	0	0	0	50	22.86236854	53	104	70	61	62	2497	46.9	0	15	18	107.3	199	25	10	1000	30	22.6	22.7	400	2	0	2
1	1	1	0	0	0	0	1	1	0	0	0	0	1	2	2	2	0	0	0	42	28.37370242	99	92	51	39	58	910	16.1	0.09	14	14	81	284	41	27	2000	26	25	26.4	600	8	0	0
0	1	1	0	0	0	0	1	1	0	0	0	0	0	2	2	2	0	0	0	49	29.3877551	73	122	66	46	67	1398	26.1	0	14	18	65.7	197	29	16	1300	47	23.1	27.3	0	0	1	0
1	1	1	0	0	0	0	0	0	1	0	0	0	0	1	2	2	0	0	0	65	27.34375	72	123	78	45	70	1781	22.4	0	24	22	90.3	226	28	18	2000	38	22.7	24.7	0	0	0	1
0	1	1	0	1	0	0	1	1	0	0	0	0	0	2	2	2	0	0	0	50	29.3877551	89	142	78	46	60	2487	33.7	0	17	20	86.6	190	42	42	1200	32	24.8	26	0	0	0	0
1	0	0	0	0	0	0	0	0	0	0	0	0	0	1	1	1	0	0	0	65	26	83	127	80	48	53	1934	25.4	0.21	12	20	81.3	211	36	15	1200	41	25.2	27.2	0	0	0	0
0	0	1	0	0	0	0	0	0	0	0	0	0	0	1	1	1	1	0	0	67	23.87511478	67	150	87	45	65	2623	286.7	0.01	13	16	75.6	144	34	34	1400	25	24.5	25.6	0	0	2	0
0	1	0	0	0	0	0	1	1	0	0	0	0	0	2	2	1	0	0	0	35	25.02216249	88	124	78	50	62	3203	29.6	0	22	19	96.5	205	34	17	800	20	25.5	27.4	0	0	0	2
0	0	0	0	0	0	0	0	0	0	0	0	1	1	2	1	1	0	0	0	36	35.15625	86	110	58	49	60	2121	311.4	0.03	22	31	172.7	230	39	25	1200	30	24.8	25.3	0	0	0	2
0	0	0	0	0	0	0	0	0	0	0	0	0	1	1	1	1	0	0	0	60	20.70081674	73	130	97	56	63	1243	33.3	0.43	14	26	87	201	31	19	1000	30	25	25.5	0	2	0	2
0	0	1	0	0	0	0	0	0	0	2	0	0	1	1	1	1	0	0	0	61	26	63	125	74	39	75	635	29.5	0	11	17	83	191	52	52	1000	47	24.5	25	400	0	0	2
0	1	1	0	0	0	0	1	1	0	2	0	0	0	1	1	1	0	0	0	49	26.816609	76	102	51	50	70	640	18.1	0.01	40	26	100.5	144	35	22	800	37	24.6	26.4	0	0	0	0
1	0	1	0	0	0	0	0	0	0	0	1	0	0	1	1	1	0	0	0	61	20.76124567	83	130	80	51	59	2645	48.8	0	19	22	86.9	192	37	37	1000	34	27.9	26	400	8	1	2
0	1	1	0	0	0	0	0	1	0	0	0	0	0	1	1	1	0	0	0	38	26.64359862	67	120	80	49	60	1238	26.5	0	13	23	100.1	184	32	21	1500	22	22.3	23.5	0	4	0	2
0	0	1	0	0	0	0	0	0	0	0	0	0	0	2	1	2	0	0	0	51	24.97398543	61	125	87	43	60	1911	17.4	0	16	19	65.6	136	23	16	1000	48	24.3	25.6	0	4	0	2
0	0	1	0	1	0	0	0	0	0	2	0	0	0	2	1	2	0	0	0	51	29.58579882	60	127	68	48	60	3217	36.5	0	42	22	65.7	189	40	19	1200	14	29.3	31.3	400	0	0	2
0	1	1	0	0	0	0	0	0	0	0	0	0	0	2	2	2	0	0	0	41	29.58579882	78	88	49	50	70	760	19.8	0	35	21	75.8	184	41	21	1400	34	24	25.8	0	0	0	0
0	1	1	0	0	0	0	0	1	0	2	0	0	0	2	1	1	1	0	0	56	27.75510204	84	114	49	42	52	784	56.5	0.01	21	24	123.2	211	39	19	1500	76	24.1	25.2	200	2	0	1
0	1	1	0	0	0	0	1	0	0	0	0	1	0	2	1	2	0	0	0	55	22.85714286	74	116	40	43	70	39258	153.4	0.03	16	31	146.9	200	35	16	1300	41	23.5	24.1	400	0	0	0
1	1	1	0	0	0	0	1	1	0	2	1	0	0	2	1	1	0	0	0	48	28.40550436	78	138	70	54	65	3225	33	0	19	24	90.9	211	14	14	2000	60	26.2	28.1	0	0	0	2
0	1	1	0	0	0	0	0	0	0	2	0	0	0	2	2	1	0	0	0	47	23.14814815	79	111	50	50	68	2805	137.9	0	45	26	72.1	202	36	26	1000	23	31.7	30.6	0	0	0	2
0	1	1	0	0	0	0	1	0	0	0	0	0	0	1	1	2	1	0	0	36	31.14186851	96	127	72	46	60	3039	556.9	0.01	16	22	126.4	279	51	30	1500	45	23.2	25.3	0	0	0	0
0	1	1	0	0	0	0	1	1	0	2	0	0	0	1	1	1	0	0	0	45	28.07504294	72	135	55	55	60	682	22.3	0	16	15	96.8	210	13	13	1500	28	23.8	26.9	0	0	0	0
0	1	1	0	0	0	0	0	1	0	2	0	0	0	1	1	2	0	0	0	54	24.48979592	109	88	57	48	62	3110	36.4	0.1	17	12	100.9	185	28	28	1800	25	23.1	22.9	0	0	0	2
0	1	1	0	0	0	0	0	0	0	0	0	0	0	1	1	1	0	0	0	42	27.17063157	87	88	46	57	65	1846	29	0.01	17	24	77.3	171	29	17	800	41	22.9	24.3	0	0	0	2
1	1	1	0	0	0	1	0	0	1	2	0	0	0	2	1	1	0	1	0	43	38.06228374	68	143	68	53	66	2307	18	0	11	10	85.8	252	54	27	4500	29	24.7	28.1	0	0	0	0
0	1	1	0	0	0	0	1	1	0	0	0	0	0	2	2	2	1	0	0	55	29.72651605	82	104	72	50	60	19003	20.2	0	64	37	111.5	253	37	17	1800	28	25	26	1000	10	1	0
0	1	1	0	0	0	1	1	1	0	0	0	0	0	1	1	1	0	0	1	62	24.69135802	80	151	85	54	66	3437	723.5	5.7	11	63	130.3	198	39	26	1200	42	25.7	23.2	0	0	0	1
1	0	0	0	0	0	0	0	0	0	0	0	0	0	1	1	1	0	0	0	43	16.23307275	86	128	70	44	69	652	17.8	0	18	19	53.4	248	40	25	2000	36	24.8	24.9	0	0	0	1
0	1	0	0	0	0	0	1	1	0	0	0	0	1	2	1	1	0	0	0	54	24.22145329	64	154	89	51	65	6544	18.1	0.04	44	31	64.4	155	30	23	1000	34	23.9	27.3	0	0	0	0
0	0	1	0	0	0	0	1	0	0	0	0	0	0	2	2	2	0	0	0	53	21.51385851	94	125	61	60	63	2255	26.9	0.15	128	176	90.7	220	30	24	1500	34	24.6	26.3	0	0	0	1
1	1	1	0	0	0	0	0	1	0	2	0	0	0	1	1	1	0	0	0	43	25.2493372	101	163	99	57	62	1925	18.1	0	39	26	81.8	181	48	48	1000	39	22.2	26.1	0	0	0	0
0	1	1	0	0	0	0	1	0	0	0	0	0	0	2	1	2	0	0	0	43	35.06208912	78	104	32	60	61	1651	40.1	0	31	24	96.1	175	35	35	1200	31	24.6	24.7	0	0	0	0
0	1	1	0	0	0	0	1	1	0	0	0	1	0	2	2	1	0	0	0	51	22.03856749	80	123	63	65	61	2285	122.9	0.1	19	19	167.9	213	34	22	1500	52	23.6	25.6	400	4	0	0
0	1	1	0	0	0	1	1	1	0	0	0	0	0	1	1	1	0	0	1	41	25.2493372	85	150	118	47	57	9687	340.7	2.28	13	37	93.5	145	28	28	2000	35	23.9	26.2	0	0	0	0
0	1	1	0	0	0	0	1	1	0	0	0	0	0	2	2	1	0	0	0	51	24.4646016	100	119	64	44	57	5164	40.8	0.05	77	84	126.6	196	37	20	1000	37	23.4	25.9	400	4	0	0
1	1	1	0	0	0	0	0	0	0	0	0	1	0	2	2	1	0	0	0	52	26.12244898	80	102	47	44	60	20137	46.2	0.05	28	42	139.2	268	55	27	3000	32	24.5	26.1	400	4	0	2
0	1	1	0	0	0	0	0	0	0	0	0	0	0	1	1	1	0	0	0	33	31.5115017	82	95	46	47	75	1022	24	0	21	22	75.7	172	43	43	600	23	24.7	26.2	400	0	0	0
0	1	1	0	0	0	0	1	1	0	0	0	0	0	1	2	2	0	0	0	64	26	80	99	53	41	65	969	33.7	0	22	28	65.5	247	30	18	1000	40	25.4	24.3	0	0	0	1
0	1	1	0	0	0	0	0	0	0	0	0	0	0	1	1	2	1	0	0	50	28.5467128	110	140	70	36	70	8209	66.3	0	26	18	71.3	177	37	37	1500	41	25.4	25.8	0	0	0	0
0	1	1	0	0	0	0	1	0	0	2	0	0	1	2	2	1	0	0	0	31	27.77777778	67	125	80	52	66	1213	27.8	0	22	18	91.8	147	35	22	1500	39	25.3	24.7	0	0	0	0
0	1	1	0	0	0	0	1	1	0	2	0	1	0	2	2	2	1	0	1	42	29.38475666	96	110	43	56	65	1094	134.6	0.82	76	50	257.7	211	37	22	1000	35	24.3	25.6	0	0	0	1
1	1	1	0	1	0	0	1	1	1	0	0	0	0	2	1	1	0	1	0	62	27.6816609	82	103	44	54	58	10023	46.7	0.03	23	25	63.7	315	67	50	1200	14	23.7	25.3	0	0	1	0
0	1	0	0	0	0	0	0	0	0	0	0	0	0	1	2	1	0	0	0	52	23.88844098	99	113	64	55	55	1914	12.4	0.01	187	103	55.5	172	22	15	1000	36	24.4	25.3	0	0	1	2
0	0	0	0	0	0	0	0	0	0	3	0	0	1	1	1	1	0	0	0	35	26.2345679	83	160	73	51	51	1022	11.9	0.01	10	15	42.7	234	49	29	1200	51	20.4	25.5	0	2	0	2
0	1	1	0	0	0	0	1	1	0	2	0	0	0	1	1	1	0	0	0	49	25.05930703	86	183	95	54	60	441	20.9	0	14	12	71.1	244	51	22	1000	13	26.8	28.4	0	0	0	0
0	1	1	0	0	0	0	1	0	0	0	0	0	0	1	1	2	0	0	0	51	21.30394858	74	80	57	50	68	5528	28.6	0.03	10	10	101.6	174	37	37	800	28	25.4	23.7	0	0	0	0
1	0	1	0	1	0	0	1	0	0	0	0	1	0	2	2	2	0	0	1	57	27.34375	80	125	61	55	64	3330	171.8	2.5	730	669	285.2	185	35	20	1800	29	24.3	25.7	0	0	0	0
1	0	1	0	0	0	0	0	0	0	0	0	0	0	1	1	1	0	0	0	58	28.04037814	80	128	55	69	60	3292	24.9	0.08	64	58	113.8	234	18	12	1000	54	22.7	24.1	400	4	0	0
0	1	1	0	0	0	0	1	0	0	2	0	0	1	1	1	2	0	0	0	62	22.49134948	99	116	67	49	63	9303	20.9	0.06	13	17	98.8	212	65	65	1200	37	25.4	26	400	0	2	2
0	1	1	0	0	0	0	1	0	0	0	0	0	0	1	1	2	0	0	0	40	27.75510204	82	140	60	42	63	836	17.4	0	67	30	72.1	162	19	12	1000	39	24.5	26.1	0	0	0	0
0	1	1	0	0	0	0	0	1	0	2	0	0	0	1	2	1	0	0	0	37	26.7755102	106	145	60	54	55	2649	21.9	0.03	26	17	72.9	165	39	19	800	23	23.8	26.8	0	0	0	0
1	0	1	0	0	0	0	1	0	0	2	1	0	0	2	2	1	0	0	0	63	24.609375	79	112	76	33	65	2350	18.9	0.01	16	16	47.7	153	42	30	1000	40	24.9	25	400	6	0	2
0	1	1	0	0	0	0	1	0	0	2	0	1	0	1	1	1	0	0	0	30	23.56663223	90	121	67	50	60	10906	39.2	0.01	11	19	220.7	144	20	20	1500	30	25.9	24.9	800	6	0	0
1	1	1	0	0	0	0	0	0	0	0	0	1	0	1	1	1	0	0	0	40	25.33500198	100	93	53	40	60	2555	2000.7	0.32	890	743	319.5	175	21	13	2000	30	23.1	23.6	0	0	0	0
0	1	1	0	0	0	0	0	0	0	0	0	0	0	2	1	1	0	0	1	35	29.72651605	96	126	48	46	68	7036	34.7	0.95	39	31	71	199	37	24	1500	48	26.9	29	0	0	0	2
0	0	1	0	0	1	0	0	0	0	2	0	1	0	2	1	1	0	0	0	27	29.0174472	109	112	79	53	53	3421	150.1	0.13	20	16	560.4	177	27	27	1100	35	27.1	23.7	0	0	0	0
0	1	1	0	0	0	0	1	0	0	2	0	0	0	1	1	1	1	0	0	33	18.9370029	93	130	80	49	62	2320	34.2	0	7	12	103.7	180	28	17	1000	34	24.5	25.9	400	2	0	0
0	0	1	0	0	0	0	0	0	0	2	0	0	0	2	1	2	0	0	0	60	25.6311675	84	105	54	50	62	101159	27.7	0.02	18	19	48.3	144	25	4	1000	28	23.8	28.2	400	0	0	0
0	1	1	0	0	0	0	1	1	0	0	0	0	0	1	1	1	0	0	0	49	26	92	150	80	52	65	12440	52.5	0.01	20	16	90	255	41	21	800	37	24.8	26.2	400	4	0	2
0	0	0	0	0	0	0	0	0	0	0	0	0	0	1	1	1	0	0	0	32	24.22145329	90	140	80	54	60	136	10.5	0.01	10	14	39.9	127	26	26	1500	55	24	24.7	200	0	0	2
1	1	1	0	0	0	0	0	0	0	0	0	0	0	1	1	1	0	0	0	49	28.39372634	80	154	80	51	60	2467	145.9	0.25	26	27	86.3	215	47	41	1000	43	24.9	28.3	0	0	0	0
0	1	1	0	0	0	0	1	0	0	2	0	0	0	1	1	1	0	0	0	56	24.22145329	88	118	69	48	62	4442	28.8	0.04	28	17	103.6	199	59	59	1000	30	22.5	24.7	0	0	0	0
0	1	1	0	0	0	1	1	1	0	2	0	0	1	1	1	1	0	0	0	45	31.86162949	74	155	73	48	68	3247	22.6	0.01	70	57	107.1	173	32	32	1000	37	23.3	27.2	0	0	0	0
1	1	1	0	0	0	0	1	1	0	0	0	1	0	2	2	1	0	0	0	55	24.1516725	58	120	46	67	60	80000	2372.3	0.03	52	58	182.5	187	41	19	2000	35	28.7	27.6	0	0	0	2
0	1	1	0	0	0	0	0	0	0	0	0	0	1	2	2	1	0	0	0	40	24.21229339	114	127	79	47	60	6430	17	0.06	39	22	94.2	217	48	22	2000	37	29.9	26.3	0	0	0	0
0	1	1	0	0	0	0	1	1	0	0	0	0	0	1	1	1	0	0	0	33	20.45288532	78	125	90	42	55	1071	13.1	0.02	15	14	74.3	245	36	16	1000	67	22.4	25.2	0	0	0	2
1	1	1	0	0	0	0	1	1	0	0	0	0	0	1	2	1	0	0	0	54	29.32098765	115	112	59	44	60	2201	25.8	0.02	15	19	57.1	256	56	29	1300	22	24.4	26.5	400	4	0	0
0	1	1	0	0	0	0	0	0	0	2	0	1	0	2	1	1	0	0	0	47	25.51020408	100	113	46	58	55	2333	36.6	0.1	33	30	139	160	10	10	1300	49	23.4	23.7	0	0	0	2
0	1	1	0	0	0	0	0	0	0	2	1	1	0	2	2	2	0	0	0	61	26.7299275	88	138	72	51	62	24263	108.7	0.01	52	43	166.9	178	35	18	1800	51	24	25.6	0	0	0	0
1	1	1	0	0	0	0	1	0	0	2	0	0	0	1	1	1	1	0	0	49	29.3877551	110	106	48	40	63	5793	332.7	0.04	53	85	89.6	184	28	2	1000	37	24.4	24.1	400	0	0	0
0	1	1	0	0	0	0	0	0	0	2	0	0	0	1	1	2	1	0	0	33	31.91930799	126	140	80	42	64	1090	34.3	0.02	22	15	93.6	193	30	30	1000	35	24.3	24.9	400	4	0	1
0	0	1	0	0	0	0	0	0	0	0	0	0	0	1	1	2	0	0	0	63	25.29937595	76	127	83	40	67	7725	28.6	0.01	18	23	55.1	247	33	21	1500	18	25.1	28	0	0	0	0
0	1	0	0	0	0	0	0	0	0	0	0	0	0	1	1	1	0	0	1	23	23.14814815	97	153	75	54	58	873	173.7	4.3	12	42	77.9	179	26	5	1000	65	27.1	28.4	400	3	0	0
0	1	1	0	0	0	0	1	1	0	0	0	0	0	1	1	1	0	0	0	51	26.12244898	85	132	85	48	60	6618	135.4	0.37	149	58	84.4	177	19	3	1000	19	24.4	27.3	0	0	0	0
0	1	1	0	0	0	0	0	0	0	0	0	0	0	2	2	2	0	0	0	48	28.6801111	89	108	52	53	55	556	40.3	0.02	24	17	73.3	198	33	23	1600	39	26.8	23.8	0	0	1	0
0	0	1	0	0	0	0	0	0	0	2	0	0	0	1	1	1	0	0	0	64	23.4375	77	133	70	48	60	9508	34.9	0.07	8	11	67.2	162	29	29	1000	42	26.9	25.1	0	0	0	0
0	1	1	0	0	0	0	0	0	0	0	0	0	0	2	2	2	0	0	0	33	21.22000905	108	105	63	43	60	2410	58.8	0.33	57	34	86.7	179	28	17	800	20	27.5	30.1	0	0	0	0
0	1	1	0	0	0	0	1	1	0	3	0	0	0	1	1	1	0	0	0	39	23.52941176	80	90	60	47	60	118	33	0.04	52	40	98.5	153	22	16	800	21	24.8	25.7	0	0	0	2
0	1	0	0	0	0	0	0	0	0	2	0	0	0	2	1	2	0	0	0	50	24.69135802	67	158	81	53	60	3434	30.4	0.03	17	16	69.8	185	0	20	1200	37	24.9	26.4	0	0	0	0
0	0	1	0	0	0	0	1	0	0	0	0	0	0	1	1	1	0	0	0	59	26	78	124	70	60	62	2464	186.6	0.28	25	31	97.1	149	26	8	500	27	29.1	28	600	4	0	0
0	1	1	0	0	0	0	1	0	0	0	0	0	1	1	1	1	1	0	0	46	28.37370242	89	127	70	40	60	69000	216.6	0.03	28	30	97.1	286	30	23	1500	28	24.9	27.2	0	0	0	0
0	1	1	0	0	0	0	1	1	0	2	0	0	0	1	1	2	0	0	0	47	30.85960738	86	122	67	40	60	2307	41.9	0.04	16	18	97.9	158	0	25	1500	25	24.7	24.9	0	0	0	2
0	1	1	0	0	0	0	0	0	0	0	0	0	0	2	2	2	1	0	0	41	27.6816609	86	113	69	49	62	2561	28.6	0.04	24	22	89.7	218	47	47	2000	41	24.7	26.7	0	0	0	1
0	1	1	0	0	0	0	1	0	0	0	0	0	0	2	1	2	0	0	0	40	24.48979592	89	109	40	56	71	360	17.6	0.34	11	14	94.3	230	48	19	1000	26	24.7	23	0	0	0	0
0	1	1	0	0	0	0	1	0	0	2	0	0	0	1	1	2	0	0	0	61	22.49134948	72	143	79	42	60	6399	292.7	0.04	23	56	88.2	240	50	50	1800	47	25	25.6	0	0	0	0
0	1	1	0	0	0	0	0	0	0	2	0	0	0	2	1	1	0	0	0	41	28.39506173	83	140	76	43	70	2412	18.9	0	12	20	69.3	200	8	24	2000	59	27.1	27.8	0	0	0	2
1	0	1	0	0	0	0	0	0	0	0	0	0	0	1	1	1	0	0	0	66	25.390625	110	174	99	52	78	2939	27	0	35	29	106.7	189	38	38	1200	32	24.7	26	0	0	0	1
0	0	1	0	0	0	0	0	0	0	2	0	0	0	2	1	2	0	0	0	51	24.65483235	92	123	76	48	61	54014	32.4	0.28	15	22	70	114	23	4	1200	53	26	27.1	0	0	0	0
0	1	1	0	0	0	0	0	0	0	0	0	0	0	1	1	1	0	0	0	43	23.91975309	84	107	45	44	70	828	31	0.23	9	12	93.1	163	46	46	600	41	26.2	23.9	400	4	0	2
0	1	1	0	0	0	0	1	0	0	2	0	0	0	2	1	1	0	0	0	51	26.2345679	87	91	52	46	58	1616	21	0.02	12	12	87.9	250	39	26	4000	48	23.6	26.3	400	4	0	1
0	1	1	0	0	0	0	0	0	0	0	0	0	0	1	1	1	0	0	0	56	26.06167931	88	125	72	54	68	3255	21.5	0.03	38	33	76	225	49	49	1200	36	22.8	23.1	0	0	0	0
0	1	1	0	0	0	0	0	0	0	2	0	0	0	2	1	1	0	0	0	53	29.3877551	85	101	71	53	60	2528	31.7	0.01	16	17	87.6	202	33	22	800	56	22.3	24.2	0	0	0	0
0	1	0	0	0	0	0	0	0	0	0	0	0	0	2	2	2	0	0	0	31	24.28026361	86	122	75	43	73	1959	18.4	0.08	14	15	80.4	214	55	26	1000	10	30.4	29.2	400	4	1	0
0	0	1	0	0	0	0	1	1	0	0	0	0	0	2	2	1	0	0	0	60	32.66076354	80	95	58	43	60	2611	38.5	0.01	15	21	78.6	208	25	16	1500	35	24.9	26.8	200	4	0	2
0	1	1	0	0	0	0	0	0	0	0	0	0	1	1	1	1	0	0	0	41	28.40533756	85	118	62	45	66	9516	34.3	0.01	48	42	67.7	190	47	39	1000	28	24.8	26.1	0	0	0	2
0	0	1	0	0	0	0	0	0	1	2	0	0	1	2	1	2	0	0	0	53	26.171875	59	141	59	53	55	274	43.1	0.03	22	22	85.6	174	3	14	1500	30	23.3	26.5	0	0	0	0
0	0	1	0	0	0	0	0	0	0	2	0	0	0	1	2	2	0	0	0	45	25.71166208	68	105	55	47	65	38515	69.2	0.072	40	36	64.7	231	49	21	800	33	27	25.5	400	0	0	0
0	0	1	0	0	0	0	0	0	0	2	0	0	0	1	1	1	0	0	1	47	28.125	94	133	63	57	60	12626	34.3	0.94	19	30	64.7	197	8	10	800	26	25.1	25.1	0	0	0	0
0	0	1	0	0	0	0	0	0	0	0	1	0	0	2	2	2	0	0	0	63	25.88757396	93	148	68	59	62	490	13	0	12	18	60	201	65	25	1500	19	25.1	26.7	0	0	0	0
1	1	1	0	0	0	0	0	1	0	0	0	0	0	2	1	1	0	0	0	35	29.72651605	93	104	68	56	63	899	37.9	0.006	40	32	71.6	241	29	17	1400	33	24	27.2	400	0	0	0
1	1	1	0	0	0	0	0	0	0	0	0	0	0	2	1	2	1	0	0	37	35.51136364	70	140	70	43	62	923	15.9	0.004	25	28	81.9	191	44	22	1500	29	26.5	22.1	0	0	0	0
0	1	1	0	0	0	0	1	0	0	0	0	1	0	1	2	2	0	0	0	47	29.41176471	96	130	62	54	62	1790	249	0.009	84	22	162.5	196	50	19	800	28	25.1	24.5	0	0	0	2
0	0	1	0	0	0	0	0	0	0	0	0	0	0	1	1	1	0	0	0	57	27.23922448	108	126	62	70	45	3555	14.9	0.002	32	25	66.6	195	34	34	1200	22	25	27.7	0	0	0	0
0	1	1	0	0	0	0	0	0	0	0	0	0	0	2	1	2	1	0	0	43	30.86419753	61	122	54	61	66	11852	2325.4	0.023	31	28	128.4	221	46	20	2000	0	28.6	29.8	400	2	0	0
0	0	1	0	0	0	0	0	0	0	0	0	0	0	1	1	1	0	0	0	41	31.25	80	139	50	47	68	2545	17	0.022	40	25	80.3	202	48	36	1000	26	26.6	26.2	0	0	0	2
0	1	1	0	0	0	0	1	0	0	2	0	0	1	1	1	1	0	0	0	29	35.08302984	116	140	90	50	60	2998	22.2	0.017	28	19	97.1	174	41	32	1500	30	26.2	23.9	400	0	0	0
0	1	1	0	0	0	0	1	0	0	3	0	0	0	1	1	1	0	0	1	50	27.6816609	88	138	76	47	63	7535	44.6	0.809	10	22	57.5	246	48	22	1200	0	30.9	27.6	0	0	0	0
0	0	1	0	0	0	0	0	0	0	0	0	0	1	2	1	2	0	0	0	72	28.76397107	88	113	47	52	58	3203	27.3	0.008	26	26	58.8	191	36	32	1200	47	25.1	22.3	400	4	0	0
0	0	1	0	0	0	0	0	0	0	4	0	0	0	2	2	1	0	0	0	28	17.35891933	108	95	61	56	62	6385	17	0.003	12	12	106.3	188	60	7	1200	48	24.7	24.6	0	4	1	0
0	1	1	0	0	0	0	0	0	0	0	0	0	0	1	1	2	0	0	0	38	35.10271359	78	140	55	60	55	10674	68	0.01	79	111	103.2	140	34	26	2000	50	27.3	28.3	400	0	0	0
0	1	1	0	0	0	0	1	1	0	0	0	0	0	1	1	1	0	0	0	55	26	78	126	65	45	65	2213	34.5	0.04	14	17	80.6	143	9	11	800	8	27.8	25.6	0	0	0	2
0	1	1	0	0	0	0	0	0	0	0	0	1	0	1	1	1	0	0	0	48	24.22145329	61	100	74	31	64	1676	55.7	0.1	21	19	191.5	152	34	34	800	38	24.7	25.5	0	0	0	1
0	1	1	0	0	0	0	0	0	0	0	0	0	0	2	1	2	0	0	0	31	26	88	182	82	42	65	8165	23.2	0.001	21	19	60.2	180	30	23	800	23	25.5	25.7	0	2	0	2
0	1	1	0	0	0	1	0	0	0	2	0	0	0	1	1	1	0	0	0	27	31.07354071	90	108	68	50	74	757	19.2	0.005	29	17	87.4	184	47	37	1000	46	23.2	27	0	0	0	0
0	1	1	0	0	0	0	0	1	0	0	0	0	0	1	2	1	0	0	0	59	28.40054796	64	149	72	42	50	7600	76	0.01	19	18	119.9	296	48	48	1000	39	23.6	24.7	800	8	0	2
0	1	1	0	0	0	0	0	1	0	4	0	0	0	1	2	2	1	0	0	33	26	78	126	75	45	38	2383	12.2	0.06	26	16	68.7	192	36	22	1500	49	24.5	23.2	0	0	0	0
1	1	0	0	0	0	0	1	0	0	0	0	0	0	2	2	2	0	0	0	58	24.48979592	75	150	100	55	65	19942	52.7	0.08	12	17	111.9	385	41	26	2000	33	22.5	25.4	0	0	0	0
0	1	1	0	0	0	0	0	1	0	0	0	1	0	2	2	2	1	0	0	55	22.5308642	98	102	46	53	69	1179	771	0.01	17	25	147.7	203	47	16	1200	55	22.4	24.4	0	0	0	0
0	1	1	0	0	0	0	0	0	0	0	0	0	0	1	1	1	0	0	0	40	27.04164413	80	141	78	50	65	1683	18.5	0.004	198	26	84.4	135	39	5	2200	25	23.4	27	0	0	0	2
0	1	1	0	0	0	0	1	1	0	2	0	0	0	1	1	1	0	0	0	38	23.03004535	87	109	63	50	45	418	37.5	0.244	21	24	66.9	214	54	49	800	47	24.5	28	0	0	0	0
0	1	1	1	0	0	0	1	0	0	0	1	1	0	2	2	2	0	0	0	33	26.00438276	95	120	70	47	57	260	43.7	0.07	63	55	152.7	197	36	22	1000	3	26.7	27.3	200	2	0	2
0	1	1	1	0	0	0	1	1	0	3	1	0	0	2	2	2	0	0	0	42	26.2345679	75	100	60	41	65	2563	23.7	0.01	27	27	90.2	234	46	24	1600	49	22.4	23.9	400	2	0	2
1	1	1	1	0	0	0	0	0	0	0	0	0	0	2	2	1	0	0	0	54	32.87197232	54	111	54	43	58	17562	182.8	0.18	24	34	89.6	241	39	20	2000	8	31.9	31.5	0	0	0	0
0	1	1	1	0	0	1	1	1	0	0	0	0	0	1	1	1	0	0	0	54	22.03856749	81	150	72	47	63	711	36.6	0.01	44	34	108.2	200	45	22	800	65	22.7	23.1	0	0	0	1
0	0	1	1	0	0	0	0	0	0	3	0	0	0	2	1	1	0	1	0	57	29.296875	54	146	68	52	68	64781	22.9	0.01	15	17	58.1	293	48	25	1400	29	26.7	24	0	0	0	0
0	0	1	1	0	0	0	0	0	0	0	0	0	1	2	2	2	0	0	0	61	28.40054796	97	183	92	50	64	2259	41.4	0.1	33	33	70.8	171	38	20	1000	44	24.4	27.2	400	0	0	1
0	0	1	1	0	0	1	0	0	0	0	0	0	0	1	2	2	0	0	1	53	32.46191136	53	138	87	62	57	2085	316.5	8.68	31	77	106.5	153	29	16	2500	50	22.5	25.8	0	0	0	0
0	1	1	1	0	0	1	0	0	0	3	0	0	0	2	1	1	0	0	0	64	27.6816609	82	148	77	36	65	2589	29.6	0	43	30	82.4	152	17	8	1200	34	24.2	25.1	400	0	0	2
0	1	1	1	0	0	1	0	0	0	4	0	0	1	1	1	1	0	0	0	37	38.42427077	62	125	58	48	60	661	82.9	0.01	32	24	79.5	201	35	20	1000	46	25.3	26.6	0	0	0	2
0	1	0	1	1	0	0	0	0	0	0	0	0	0	2	1	1	0	0	0	80	19.59183673	91	125	49	46	52	11672	12.2	0.03	22	18	78.3	176	30	21	1200	48	24.6	26.3	0	0	0	0
0	1	1	1	0	0	0	1	0	0	2	0	0	0	1	1	1	0	0	0	60	27.6816609	100	148	70	53	60	11049	33.7	0	24	21	74.9	198	23	23	2000	41	29.4	23.9	0	0	0	0
0	0	1	1	0	0	1	1	0	0	0	0	0	0	2	2	2	0	0	0	64	25.46938776	78	117	55	43	60	3219	3890	0.01	30	82	79.9	218	56	18	1200	48	22	23.5	0	0	0	0
0	0	1	1	0	0	0	0	0	0	0	0	0	0	1	1	1	0	0	0	55	27.34375	82	138	73	45	58	1128	48.4	0.34	23	25	70.5	216	36	20	1200	36	27.4	25.9	0	0	0	1
0	1	1	1	0	0	0	0	0	0	3	0	0	0	2	2	2	0	0	0	43	23.88844098	92	165	85	46	65	2426	159.7	0.22	13	14	79.2	185	35	20	1500	60	23.8	24.7	200	4	0	2
0	1	1	1	0	1	1	1	0	1	0	0	0	0	1	1	1	0	0	0	65	28.3446712	78	148	78	47	61	231	24.2	0	23	18	83.7	191	37	37	1500	34	24.3	27.8	0	0	0	0
0	1	1	1	0	0	1	1	0	0	0	0	0	0	2	1	2	0	0	0	58	29.3877551	53	91	39	49	68	7400	122.8	0.2	39	47	79.9	236	30	30	1500	9	31.6	31.1	0	0	0	0
0	0	1	1	0	0	0	0	0	0	0	0	0	0	1	1	1	0	0	0	61	28.9340689	156	111	32	49	58	1984	30.9	0	23	21	70.5	193	32	23	900	34	25.4	25.1	0	0	0	0
0	1	1	1	0	0	0	0	1	0	0	0	1	0	1	1	1	0	0	0	50	31.7417889	102	125	62	48	63	443	35.8	0.01	17	21	135.2	198	32	32	800	30	26.4	25.4	0	0	0	0
0	1	1	1	0	0	0	0	0	1	3	0	0	0	2	2	2	1	0	0	51	24.61810377	66	183	90	53	62	3239	24.7	0.04	20	13	63.9	271	44	26	1300	47	30.8	29.2	0	0	0	0
0	0	1	1	0	1	0	0	0	0	0	0	0	0	1	1	1	0	0	0	67	27.38447807	79	161	76	43	66	1151	83.8	0.04	21	19	123.1	275	57	49	1000	48	24.7	26.5	0	0	0	0
0	1	1	1	0	0	1	1	1	0	0	0	0	1	2	1	1	0	0	0	63	27.77777778	62	138	75	68	66	38539	37.5	0.01	22	21	127.1	293	45	34	1500	36	23.9	25.1	0	0	0	0
0	0	1	1	1	0	0	0	0	0	2	0	0	0	2	1	2	0	0	0	51	27.28744025	104	130	60	47	72	3206	20.9	0.03	17	19	58.9	149	20	15	1500	41	27.8	24.5	600	0	0	0
0	0	1	1	0	0	0	0	0	0	0	0	0	1	1	2	2	0	1	0	65	24.65483235	101	140	69	42	62	736	46.1	0.04	33	32	78.3	234	76	61	1400	47	23.2	24	400	0	0	2
0	1	1	1	0	0	0	1	0	0	0	0	0	0	1	1	1	0	0	0	33	33.95061728	80	140	90	54	53	1208	15.9	0	19	12	72.6	205	23	13	1000	39	24.4	26.5	0	0	0	2
1	0	1	1	0	0	0	0	0	0	2	0	0	0	1	1	1	0	0	0	65	33.05785124	100	105	67	45	60	1029	49.8	0.03	8	15	72.2	211	53	53	1000	54	21.4	24.1	0	0	0	0
